# Supplementary material for: Lactobacillus johnsonii‐FM1 modulates gut microbiota and secretes anticancer metabolite vanillic acid to inhibit colorectal tumorigenesis
Source: IMetaOmics. 2025 Sep 3;2(3):e70050. doi: 10.1002/imo2.70050 (PMC12806084; doi:10.1002/imo2.70050)
Supplement: Supplementary file 2 — Table S1: The differential microbes of L. johnsonii‐FM1, E.coil, and PBS. Table S2: Differential metabolites in L. johnsonii‐FM1 and PBS. Table S3: Differential metabolites in L. johnsonii‐FM1 and E.coil. Table S4: Differential metabolites in E.coil and PBS. Table S5: Candidate Vanillin Dehydrogenase (VDH) Homologs Identified in L. johnsonii‐FM1 Genomes. [file IMO2-2-e70050-s002.xlsx]

## Sheet: S1
Table1: The differential microbes of L.johnsonii-FM1, E.coil, and PBS
Biomarkernames	LDA	P.unadj	Group
Turicimonas muris	4.19283	0.0179081	E.coil
Bifidobacterium pseudolongum	3.98216	0.0114187	E.coil
Curtobacterium flaccumfaciens	2.92264	0.0270518	E.coil
Bifidobacterium animalis	2.44376	0.0151842	E.coil
Thomasclavelia spiroformis	2.04655	0.00145536	E.coil
Akkermansia sp. EB-AMDK43	1.82019	0.00140996	E.coil
Maridesulfovibrio sp.	1.6169	0.00645758	E.coil
Akkermansia massiliensis	1.61359	0.00523555	E.coil
Oleidesulfovibrio alaskensis	1.59911	0.0151085	E.coil
Capnocytophaga canimorsus	1.57644	0.0113397	E.coil
Nitratidesulfovibrio vulgaris	1.55984	0.0151085	E.coil
Lawsonia intracellularis	1.43603	0.00269321	E.coil
Clostridium ljungdahlii	1.35696	0.0379524	E.coil
Faecalibacillus intestinalis	1.31236	0.00706572	E.coil
Brucella sp. MAB-22	1.23072	0.0281309	E.coil
Streptomyces lividans	1.18928	0.0488623	E.coil
Desulfovibrio mangrovi	1.17349	0.00276698	E.coil
Pseudomonas synxantha	1.10821	0.0110596	E.coil
Clostridium argentinense	1.10042	0.0357037	E.coil
Pseudoprevotella muciniphila	1.0747	0.0197916	E.coil
Psychrobacter sp. van23A	1.06978	0.0108491	E.coil
Parageobacillus toebii	1.03491	0.00751294	E.coil
Streptococcus anginosus	1.0295	0.0420508	E.coil
Desulfohalobium retbaense	1.0238	0.00561395	E.coil
Syntrophobacter fumaroxidans	0.980288	0.00528722	E.coil
Bradyrhizobium barranii	0.979201	0.000437695	E.coil
Maridesulfovibrio salexigens	0.962856	0.0268741	E.coil
Virgibacillus sp. Bac332	0.927685	0.0396009	E.coil
Desulfatibacillum aliphaticivorans	0.91945	0.0190899	E.coil
Tannockella kyphosi	0.908987	0.0132749	E.coil
Maridesulfovibrio hydrothermalis	0.906061	0.00787564	E.coil
Pseudodesulfovibrio sediminis	0.878342	0.00352664	E.coil
Bifidobacterium bifidum	0.820954	0.0096805	E.coil
Enterococcus hirae	0.815669	0.0110044	E.coil
Streptomyces libani	0.814097	0.0112735	E.coil
Lysinibacillus sp. GJ-1	0.812085	0.0006969	E.coil
Paenibacillus antarcticus	0.805645	0.0169143	E.coil
Pseudodesulfovibrio sp. zrk46	0.794778	0.0177543	E.coil
Morococcus cerebrosus	0.793964	0.000738226	E.coil
Halobacillus mangrovi	0.792601	0.0120412	E.coil
Desulforamulus reducens	0.789593	0.0385022	E.coil
Pseudorhizobium banfieldiae	0.789178	0.00239919	E.coil
Bacillus tropicus	0.772207	0.0462973	E.coil
Mangrovibacterium marinum	0.766585	0.0335388	E.coil
Shewanella xiamenensis	0.76284	0.0388704	E.coil
Aliarcobacter butzleri	0.759392	0.00101423	E.coil
Nodularia sphaerocarpa	0.758732	0.0219513	E.coil
Acinetobacter pittii	0.755164	0.0145443	E.coil
Desulfobacca acetoxidans	0.753835	0.0464753	E.coil
Alkalitalea saponilacus	0.749623	0.00662106	E.coil
Corynebacterium ulcerans	0.746683	0.00452644	E.coil
Proteus mirabilis	0.746611	0.0201265	E.coil
Acidovorax radicis	0.740659	0.0363972	E.coil
Neisseria sicca	0.740307	0.00758377	E.coil
Metabacillus sp. B2-18	0.739837	0.0025081	E.coil
Amylolactobacillus amylophilus	0.739108	0.00489367	E.coil
Neisseria brasiliensis	0.738346	0.0321301	E.coil
Moraxella osloensis	0.737594	0.00141539	E.coil
Macrococcus caseolyticus	0.737451	0.042119	E.coil
Acinetobacter sp. WCHA45	0.73613	0.00743324	E.coil
Halomonas sp. N3-2A	0.731876	0.0209793	E.coil
Acinetobacter johnsonii	0.724224	0.0169639	E.coil
Pseudomonas sp. FLM 004-28	0.72411	0.00106906	E.coil
Lysinibacillus sp. G01H	0.723681	0.000807506	E.coil
Cellulophaga sp. HaHa_2_1	0.723491	0.0312026	E.coil
Chryseobacterium gleum	0.721366	0.00754591	E.coil
Desulfobacula toluolica	0.720991	0.0102077	E.coil
Sphingobacterium spiritivorum	0.71767	0.0319168	E.coil
Polynucleobacter difficilis	0.716269	0.00709628	E.coil
Candidatus Sulfidibacterium hydrothermale	0.710542	0.0364636	E.coil
Liquorilactobacillus nagelii	0.708267	0.0107989	E.coil
Cellulophaga baltica	0.707355	0.00305035	E.coil
Mariniplasma anaerobium	0.705043	0.0442354	E.coil
Evansella sp. LMS18	0.704736	0.0383755	E.coil
Gayadomonas joobiniege	0.704578	0.00806837	E.coil
Hymenobacter sp. 5516J-16	0.704061	0.0363498	E.coil
Rhabdochlamydia Candidatus Rhabdochlamydia porcellionis	0.704042	0.0260989	E.coil
Desulfosarcina sp. BuS5	0.703742	0.0106324	E.coil
Persephonella marina	0.698705	0.00636144	E.coil
Acholeplasma laidlawii	0.697673	0.0160352	E.coil
Aquimarina sp. BL5	0.6866	0.00154004	E.coil
Flavobacterium sp. CHNK8	0.683687	0.0236563	E.coil
Malaciobacter marinus	0.680029	0.00369603	E.coil
Bernardetia litoralis	0.678455	0.000428919	E.coil
Gilliamella sp. ESL0443	0.678234	0.0304055	E.coil
Fructilactobacillus sanfranciscensis	0.676704	0.00680866	E.coil
Cellulomonas dongxiuzhuiae	0.675049	0.00113891	E.coil
Streptococcus halichoeri	0.671747	0.00384909	E.coil
Providencia huaxiensis	0.670869	0.00159449	E.coil
Halarcobacter bivalviorum	0.666379	0.00411727	E.coil
Mesorhizobium ciceri	0.664489	0.0160653	E.coil
Ligilactobacillus faecis	0.664137	0.00114483	E.coil
Treponema sp. OMZ 857	0.6625	0.0186004	E.coil
Venatoribacter cucullus	0.65586	0.0376857	E.coil
Thermotoga petrophila	0.654005	0.00380035	E.coil
Shouchella lehensis	0.646708	0.00188783	E.coil
Nautilia sp. PV-1	0.646604	0.0092413	E.coil
Maribacter aestuarii	0.642976	0.0199419	E.coil
Leptolyngbya sp. 7M	0.642509	0.00163076	E.coil
Flavihumibacter rivuli	0.639919	0.0188734	E.coil
Mesorhizobium terrae	0.637171	0.00279622	E.coil
Crateriforma conspicua	0.626187	0.000969294	E.coil
Aeromonas dhakensis	0.625067	0.00313331	E.coil
Vibrio sp. B1FLJ16	0.624572	0.0255618	E.coil
Chryseobacterium sp. IHB B 17019	0.623332	0.00159242	E.coil
Aliarcobacter cibarius	0.621998	0.0022202	E.coil
Prosthecochloris sp. GSB1	0.617241	0.00408466	E.coil
Spirosoma rigui	0.617154	0.00116329	E.coil
Halothece sp. PCC 7418	0.616784	0.00127091	E.coil
Virgibacillus sp. Bac330	0.615544	0.0112955	E.coil
Neisseria sp. Dent CA1/247	0.615466	0.00056482	E.coil
Ahniella affigens	0.61294	0.00395128	E.coil
Rickettsiella endosymbiont of Dermanyssus gallinae	0.612301	0.00706569	E.coil
Paenibacillus sp. PK4536	0.611999	0.0335884	E.coil
Desemzia incerta	0.60895	0.0427451	E.coil
Mycoplasma sp. Ms02	0.607196	0.0107326	E.coil
Acidihalobacter ferrooxydans	0.602698	0.00066575	E.coil
Pseudomonas brassicacearum	0.602223	0.0205774	E.coil
Sphingobium sp. TKS	0.601372	0.0188437	E.coil
Pelagibacter Candidatus Pelagibacter ubique	0.600882	0.00731234	E.coil
Colwellia sp. PAMC 20917	0.599784	0.00905454	E.coil
Ilumatobacter coccineus	0.599165	0.00181147	E.coil
Pseudoalteromonas sp. LC2018020214	0.598861	0.0153617	E.coil
Paenarthrobacter sp. YJN-D	0.598807	0.0168548	E.coil
Brenneria rubrifaciens	0.597556	0.00975476	E.coil
Caballeronia sp. TF1N1	0.597212	0.0478614	E.coil
Chitinophaga alhagiae	0.595951	0.000282944	E.coil
Carnobacterium maltaromaticum	0.588853	0.0384845	E.coil
Acidisarcina polymorpha	0.587074	0.00112555	E.coil
Halomonas meridiana	0.585501	0.033358	E.coil
Bulleidia sp. zg-1006	0.584295	0.0106903	E.coil
Maribacter cobaltidurans	0.582279	0.0201193	E.coil
Tunicatimonas pelagia	0.581779	0.00118135	E.coil
Sphingobium phenoxybenzoativorans	0.581046	0.00165656	E.coil
Flavobacterium psychrophilum	0.577843	0.00107394	E.coil
Streptococcus sp. HN38	0.577202	0.0156466	E.coil
Burkholderia contaminans	0.575719	0.0363429	E.coil
Flavobacterium sp. GSB-24	0.57545	0.00242776	E.coil
Marinomonas arctica	0.572077	0.00876662	E.coil
Flavobacterium crocinum	0.57178	0.0163799	E.coil
Mycoplasma cottewii	0.571573	0.0165419	E.coil
Methylobacterium sp. 17Sr1-1	0.570848	0.00128465	E.coil
Spiroplasma phoeniceum	0.569311	0.00753625	E.coil
Gemella sp. zg-570	0.568473	0.0261769	E.coil
Lentilactobacillus curieae	0.565881	0.030695	E.coil
Prosthecochloris aestuarii	0.565718	0.0105973	E.coil
Borrelia sp. A-FGy1	0.565281	0.0066428	E.coil
Sulfitobacter sp. D7	0.565092	0.00713891	E.coil
Metamycoplasma hominis	0.564546	0.0396009	E.coil
Alteromonas naphthalenivorans	0.562462	0.00261057	E.coil
Staphylococcus lutrae	0.560799	0.0246375	E.coil
Aurantibacillus circumpalustris	0.560252	0.000448935	E.coil
Nostoc sp. NIES-3756	0.559682	0.00066624	E.coil
Mycoplasma sp. E35C	0.558408	0.0178657	E.coil
Spiroplasma gladiatoris	0.556029	0.00289555	E.coil
Acetilactobacillus jinshanensis	0.555024	0.00131402	E.coil
Malaciobacter mytili	0.55409	0.00146943	E.coil
Nonlabens spongiae	0.553844	0.0442072	E.coil
Neorickettsia findlayensis	0.553283	0.0432942	E.coil
Geobacillus genomosp. 3	0.552005	0.0419449	E.coil
Myroides albus	0.550612	0.0121552	E.coil
Chamaesiphon minutus	0.550068	0.000653113	E.coil
Komagataeibacter europaeus	0.545296	0.0089136	E.coil
Planococcus antarcticus	0.541894	0.0289254	E.coil
Spartinivicinus ruber	0.537992	0.0484876	E.coil
Fluviicola taffensis	0.537216	0.00185229	E.coil
Cyanobacterium sp. uoEpiScrs1	0.536892	0.0336228	E.coil
Paracholeplasma brassicae	0.536018	0.0499662	E.coil
Thiothrix Candidatus Thiothrix anitrata	0.535918	0.035452	E.coil
Vibrio pelagius	0.535814	0.0126579	E.coil
Brucella [Ochrobactrum] quorumnocens	0.535396	0.0151014	E.coil
Aquitalea aquatilis	0.534108	0.00417814	E.coil
Acinetobacter dispersus	0.532978	0.0172557	E.coil
Pectobacterium cacticida	0.532761	0.0103739	E.coil
Neisseria weaveri	0.532301	0.00495597	E.coil
Hoeflea phototrophica	0.532043	0.0232893	E.coil
Polaribacter sp. R2A056_3_33	0.53197	0.00178448	E.coil
Flavobacterium sp. ZE23DGlu08	0.531464	0.00215824	E.coil
Paenimyroides cloacae	0.52969	0.00210716	E.coil
Marivirga tractuosa	0.52691	0.0364498	E.coil
Leptospira weilii	0.526141	0.0160704	E.coil
Polynucleobacter paludilacus	0.525839	0.000962267	E.coil
Aquaspirillum sp. LM1	0.525702	0.027077	E.coil
Streptomyces sp. 2114.2	0.525179	0.0434535	E.coil
Halothiobacillus neapolitanus	0.525007	0.0150715	E.coil
Salicibibacter cibarius	0.524091	0.0311204	E.coil
Pseudomonas trivialis	0.524033	0.000783896	E.coil
Campylobacter sp. CS_NA3	0.522097	0.00775095	E.coil
Oxynema aestuarii	0.521238	0.0321817	E.coil
Methylospira Candidatus Methylospira mobilis	0.519273	0.0245582	E.coil
Mycetohabitans rhizoxinica	0.519132	0.00132573	E.coil
Arthrobacter sp. CDRTa11	0.517588	0.0186354	E.coil
Methylacidiphilum (ex Ratnadevi et al. 2023) Candidatus Methylacidiphilum infernorum	0.517213	0.000219392	E.coil
Acinetobacter sp. AHP123	0.514588	0.00137144	E.coil
Prochlorococcus sp. MIT 0801	0.511273	0.00106601	E.coil
Phnomibacter ginsenosidimutans	0.510674	0.00953632	E.coil
Neisseria musculi	0.508248	0.00306347	E.coil
Synechococcus sp. PCC 6312	0.503979	0.000751725	E.coil
Desulfosediminicola flagellatus	0.503612	0.0322377	E.coil
Picosynechococcus sp. PCC 8807	0.503109	0.00125324	E.coil
Planococcus donghaensis	0.502926	0.00512967	E.coil
Leptospira kirschneri	0.502824	0.0223307	E.coil
Vibrio ruber	0.502434	0.00160345	E.coil
Acinetobacter cumulans	0.502303	0.00464493	E.coil
Aminobacterium colombiense	0.500474	0.0184997	E.coil
Caballeronia sp. SL2Y3	0.500329	0.00150709	E.coil
Bartonella apihabitans	0.500055	0.0109613	E.coil
Thermosynechococcus sp. HN-54	0.499985	0.0229048	E.coil
Staphylococcus shinii	0.499634	0.00415401	E.coil
Hydrogenimonas cancrithermarum	0.49951	0.00177957	E.coil
Halarcobacter ebronensis	0.49862	0.0313344	E.coil
Paenarthrobacter sp. OM7	0.496951	0.0188832	E.coil
Fulvivirga ulvae	0.496677	0.00230411	E.coil
Polynucleobacter sp. TUM22923	0.496498	0.0224711	E.coil
Pseudomonas sp. Q1-7	0.49609	0.000775174	E.coil
Legionella sp. PC1000	0.495873	0.000213014	E.coil
Polaribacter cellanae	0.495625	0.0246328	E.coil
Wolbachia endosymbiont (group A) of Scambus nigricans	0.49539	0.0084274	E.coil
Mycoplasma capricolum	0.494643	0.00415401	E.coil
Pseudomonas sp. ADPe	0.493198	0.0314325	E.coil
Lactobacillus sp. IBH004	0.492322	0.00781493	E.coil
Candidatus Vesicomyosocius okutanii	0.491657	0.00155262	E.coil
Wohlfahrtiimonas chitiniclastica	0.491369	0.00500438	E.coil
Mycoplasmopsis glycophila	0.490588	0.00389159	E.coil
Varunaivibrio sulfuroxidans	0.490141	0.0389804	E.coil
Ureaplasma parvum	0.489923	0.00365324	E.coil
Klebsiella sp. PL-2018	0.489166	0.00103793	E.coil
Corynebacterium freiburgense	0.487788	0.0164004	E.coil
Vibrio cincinnatiensis	0.487648	0.000110923	E.coil
Mycoplasmopsis bovirhinis	0.485406	0.0315672	E.coil
Hwangdonia sp. SCSIO 19198	0.485124	0.0459757	E.coil
Prochlorococcus sp. MIT 1341	0.484534	0.0136802	E.coil
Nucleicultrix Candidatus Nucleicultrix amoebiphila	0.484161	0.00287348	E.coil
Pantoea sp. X85	0.483375	0.0100081	E.coil
Stratiformator vulcanicus	0.483002	0.00329439	E.coil
Methyloceanibacter caenitepidi	0.482845	0.000885913	E.coil
Parageobacillus genomosp. 1	0.482735	0.0165535	E.coil
Corynebacterium argentoratense	0.481875	0.00154874	E.coil
Sulfurimonas sp.	0.481405	0.00431104	E.coil
Janthinobacterium rivuli	0.48102	0.00332146	E.coil
Sulfuricurvum Candidatus Sulfuricurvum sp. RIFRC-1	0.480735	0.00463167	E.coil
Campylobacter pinnipediorum	0.48048	0.00355338	E.coil
Aquirufa nivalisilvae	0.479845	0.0278519	E.coil
Vibrio coralliirubri	0.479773	0.00249634	E.coil
Streptococcus pseudopneumoniae	0.476732	0.00507638	E.coil
Streptococcus sp. LPB0220	0.476052	0.0112955	E.coil
Bordetella sp. H567	0.475577	0.00472854	E.coil
Croceicoccus sp. Ery15	0.474275	0.00962479	E.coil
Bradyrhizobium sp. CB1650	0.473053	0.00102268	E.coil
Xenorhabdus budapestensis	0.471846	0.0181543	E.coil
Fructilactobacillus hinvesii	0.468692	0.00911193	E.coil
Staphylococcus argenteus	0.468494	0.00152233	E.coil
Moraxella nonliquefaciens	0.467548	0.0293566	E.coil
Chloroherpeton thalassium	0.46738	0.00368012	E.coil
Nonlabens sp. SY33080	0.467217	0.00905609	E.coil
Cellvibrio sp. KY-YJ-3	0.466712	0.00302127	E.coil
Limnobaculum parvum	0.466654	0.0477383	E.coil
Providencia vermicola	0.465102	0.0114082	E.coil
Pseudomonas tensinigenes	0.464418	0.00443866	E.coil
Vibrio sp. FE10	0.463728	0.0191766	E.coil
Neisseria animaloris	0.463482	0.0353192	E.coil
Campylobacter sp. RM5004	0.46335	0.00259053	E.coil
Tamlana sp. s12	0.463284	0.00802441	E.coil
Thermosynechococcus vestitus	0.46259	0.0133665	E.coil
Paenibacillus marchantiae	0.462584	0.0394897	E.coil
Corynebacterium gottingense	0.462214	0.00623422	E.coil
Pseudochrobactrum sp. Wa41.01b-1	0.461117	0.0279024	E.coil
Mesorhizobium sp. NBSH29	0.460798	0.0013795	E.coil
Staphylococcus simulans	0.460725	0.00838209	E.coil
Halomonas sp. SH5A2	0.459613	0.00542124	E.coil
Polynucleobacter sp. MWH-Spelu-300-X4	0.459375	0.00540038	E.coil
Brevibacterium sp. BDJS002	0.45935	0.0267534	E.coil
Wolbachia endosymbiont of Howardula sp.	0.458442	0.00145081	E.coil
Bacillus sp. CRB-7	0.456689	0.0311297	E.coil
Permianibacter aggregans	0.455519	0.0293716	E.coil
Bacillus stercoris	0.451857	0.00380058	E.coil
Neorickettsia helminthoeca	0.451206	0.0135444	E.coil
Vibrio sp. SCSIO 43136	0.450912	0.00665457	E.coil
Kordiimonas pumila	0.449749	0.0188222	E.coil
Brevibacterium sp. JSBI002	0.449454	0.00363704	E.coil
Thaumasiovibrio subtropicus	0.448444	0.00227905	E.coil
Legionella sainthelensi	0.448345	0.0113356	E.coil
Shewanella donghaensis	0.447534	0.00684401	E.coil
Candidatus Azoamicus ciliaticola	0.446532	0.0116058	E.coil
Campylobacter sp. 2014D-0216	0.445964	0.0049245	E.coil
Lacticaseibacillus sp. NCIMB 15471	0.445162	0.000927646	E.coil
Pseudomonas mandelii	0.444961	0.0403701	E.coil
Acidisoma sp. PAMC 29798	0.444772	0.0463843	E.coil
Gordonia hongkongensis	0.444749	0.000911261	E.coil
Limnohabitans sp. 103DPR2	0.444545	0.00931964	E.coil
Nitratiruptor sp. SB155-2	0.444081	0.0177986	E.coil
Erythrobacter sp. SCSIO 43205	0.44402	0.0193515	E.coil
Wenzhouxiangella marina	0.44396	0.00305602	E.coil
Flavobacterium sp. N3904	0.442215	0.0027437	E.coil
Polynucleobacter sp. es-EL-1	0.441041	0.00771072	E.coil
Wigglesworthia glossinidia	0.440769	0.0397868	E.coil
Pseudarthrobacter sp. NIBRBAC000502771	0.44034	0.0325498	E.coil
Mycoplasma sp. Pen4	0.440265	0.00122506	E.coil
Pseudomonas syringae group genomosp. 3	0.438704	0.0213543	E.coil
Streptobacillus moniliformis	0.436032	0.0410777	E.coil
Pseudomonas sp. BC42	0.435431	0.00121516	E.coil
Paraglaciecola sp. T6c	0.434966	0.0169992	E.coil
Mycoplasma miroungigenitalium	0.434951	0.0124182	E.coil
Bdellovibrio sp. NC01	0.434689	0.000798213	E.coil
Rasiella rasia	0.434653	0.000474882	E.coil
Ureaplasma urealyticum	0.434529	0.0278678	E.coil
Mycoplasmopsis anatis	0.434232	0.0166219	E.coil
Halomonas sp. TD01	0.433649	0.00493455	E.coil
Aquirufa lenticrescens	0.433551	0.0109506	E.coil
Acidihalobacter yilgarnensis	0.433465	0.00982156	E.coil
Limnobaculum zhutongyuii	0.433208	0.00311374	E.coil
Thiomicrospira cyclica	0.432698	0.0103133	E.coil
Thermodesulfatator indicus	0.431172	0.0284219	E.coil
Staphylococcus saccharolyticus	0.430416	0.0236532	E.coil
Streptomyces mirabilis	0.430065	0.0426303	E.coil
Flavobacterium covae	0.430039	0.0282899	E.coil
Moellerella wisconsensis	0.42982	0.00225699	E.coil
Halarcobacter anaerophilus	0.429053	0.0345109	E.coil
Streptomyces sp. 3211	0.426944	0.00354294	E.coil
Leuconostoc lactis	0.426814	0.0131671	E.coil
Photobacterium sanguinicancri	0.424976	0.00509765	E.coil
Bartonella bovis	0.424207	0.00233834	E.coil
Pseudomonas sp. 15A4	0.423905	0.0157207	E.coil
Lactococcus raffinolactis	0.423854	0.0179239	E.coil
Acinetobacter sp. Marseille-Q1620	0.423066	0.00407797	E.coil
Myroides profundi	0.422906	0.0189207	E.coil
Halomonas sp. A3H3	0.42188	0.0185548	E.coil
Haemophilus pittmaniae	0.421421	0.0180005	E.coil
Streptomyces ambofaciens	0.42116	0.0399	E.coil
Mycoavidus sp. B2-EB	0.42021	0.0317099	E.coil
Histophilus somni	0.419924	0.0395083	E.coil
Sulfurimonas sp. HSL-3221	0.41986	0.00809683	E.coil
Kangiella koreensis	0.416961	0.0068756	E.coil
Spiroplasma diminutum	0.415385	0.0340878	E.coil
Candidatus Kinetoplastibacterium crithidii	0.415338	0.0033527	E.coil
Paenibacillus nuruki	0.415177	0.00385794	E.coil
Aquimarina sp. Aq107	0.415125	0.00949776	E.coil
Mycoplasmopsis cynos	0.415109	0.0208966	E.coil
Sphingobacterium sp. UGAL515B_05	0.415002	0.0174502	E.coil
Providencia sp. D4759	0.413695	0.0026542	E.coil
Kluyvera ascorbata	0.413636	0.00508496	E.coil
Hoaglandella Candidatus Hoaglandella endobia	0.413491	0.00437944	E.coil
Metabacillus endolithicus	0.413248	0.00183208	E.coil
Basilea psittacipulmonis	0.41299	0.00556427	E.coil
Candidatus Ruthturnera calyptogenae	0.41276	0.000426726	E.coil
Streptococcus iniae	0.412036	0.0108705	E.coil
Aquimarina sp. ERC-38	0.412031	0.00268272	E.coil
Adhaeribacter radiodurans	0.411786	0.0203965	E.coil
Mycoplasma parvum	0.4116	0.0151022	E.coil
Rhizobium sp. Kim5	0.411511	0.00992308	E.coil
Symbiobacter Candidatus Symbiobacter mobilis	0.410463	0.037257	E.coil
Mycoplasmopsis edwardii	0.409412	0.0440004	E.coil
Sphingopyxis sp. FD7	0.409044	0.0172205	E.coil
Kangiella sediminilitoris	0.407855	0.00579519	E.coil
Pukyongia salina	0.407723	0.00351684	E.coil
Acinetobacter sp. TR3	0.406758	0.00133094	E.coil
Providencia rustigianii	0.404858	0.0115694	E.coil
Roseibacterium elongatum	0.402561	0.0125356	E.coil
Wolbachia endosymbiont of Folsomia candida	0.402195	0.00114208	E.coil
Pseudoalteromonas sp. FE4	0.400881	0.0186808	E.coil
Cyclobacterium marinum	0.400616	0.0157788	E.coil
Maribacter sp. MJ134	0.396751	0.0259398	E.coil
Profftia Candidatus Profftia sp. (ex Adelges kitamiensis)	0.396446	0.0110767	E.coil
Aeromonas sp. FDAARGOS 1415	0.396438	0.0249097	E.coil
Roseobacter ponti	0.395869	0.00305158	E.coil
Candidatus Trichorickettsia mobilis	0.39578	0.047045	E.coil
Nitrospira Candidatus Nitrospira neomarina	0.393336	0.00999533	E.coil
Polynucleobacter sp. JS-JIR-II-50	0.393327	0.00133062	E.coil
Erythrobacter sp. THAF29	0.392653	0.00175763	E.coil
Pseudomonas sp. M1	0.392062	0.0038758	E.coil
Acinetobacter septicus	0.390914	0.000344446	E.coil
Psychrosphaera ytuae	0.389323	0.000316794	E.coil
Lactobacillus kullabergensis	0.388338	0.0164828	E.coil
Paraneptunicella aestuarii	0.387463	0.0382298	E.coil
Glaciecola nitratireducens	0.387051	0.0250714	E.coil
Vibrio taketomensis	0.387021	0.0300359	E.coil
Lactococcus formosensis	0.386642	0.00460585	E.coil
Staphylococcus debuckii	0.386235	0.0204067	E.coil
Christiangramia echinicola	0.385565	0.00626236	E.coil
Herbaspirillum sp. meg3	0.384649	0.0222288	E.coil
Gloeothece citriformis	0.384202	0.0199445	E.coil
Dyadobacter sandarakinus	0.384117	0.0191107	E.coil
Alysiella filiformis	0.383134	0.0170045	E.coil
Streptococcus himalayensis	0.382861	0.0406372	E.coil
Bacterioplanes sanyensis	0.382787	0.0176479	E.coil
Oceanisphaera avium	0.382533	0.0109114	E.coil
Bacillus arachidis	0.382406	0.00755347	E.coil
Flocculibacter collagenilyticus	0.381389	0.0093887	E.coil
Neisseria bacilliformis	0.380175	0.0407381	E.coil
Leptospira sp. GIMC2001	0.380022	0.00556407	E.coil
Devosia rhizoryzae	0.379932	0.00507328	E.coil
Pelistega ratti	0.378727	0.0156194	E.coil
Acinetobacter towneri	0.378382	0.0295681	E.coil
Marinomonas primoryensis	0.377168	0.0315831	E.coil
Dickeya oryzae	0.376928	0.0427914	E.coil
Pseudoxanthomonas sp. JBR18	0.376163	0.00787767	E.coil
Pedobacter schmidteae	0.376118	0.00266452	E.coil
Colwellia sp. 20A7	0.375869	0.0276854	E.coil
Asaia bogorensis	0.37575	0.0488133	E.coil
Chryseobacterium sp. PCH239	0.37529	0.0487559	E.coil
secondary endosymbiont of Heteropsylla cubana	0.374721	0.0238255	E.coil
Streptococcus didelphis	0.374666	0.0178143	E.coil
Weissella coleopterorum	0.373616	0.0497708	E.coil
Pseudochrobactrum sp. XF203	0.373412	0.00546468	E.coil
Pelagibacter Candidatus Pelagibacter giovannonii	0.372398	0.01021	E.coil
Flavobacterium marginilacus	0.370951	0.00534767	E.coil
Antiquaquibacter oligotrophicus	0.370642	0.00732802	E.coil
Lactococcus sp. bn62	0.370216	0.01054	E.coil
Ehrlichia muris	0.369873	0.00119006	E.coil
Wolbachia endosymbiont of Drosophila simulans	0.368678	0.0228212	E.coil
Pantoea soli	0.36829	0.0396196	E.coil
Mesotoga prima	0.367519	0.0339787	E.coil
Campylobacter sp. RM10537	0.367363	0.0198739	E.coil
Erysipelothrix piscisicarius	0.363772	0.0162623	E.coil
Staphylococcus caprae	0.363464	0.00298758	E.coil
Yersinia massiliensis	0.363247	0.0178137	E.coil
Mucilaginibacter ginsenosidivorans	0.363059	0.0152472	E.coil
Kosakonia arachidis	0.361291	0.0333902	E.coil
Streptomyces griseofuscus	0.360356	0.0188493	E.coil
Polystyrenella longa	0.358322	0.00661104	E.coil
Methylomonas sp. DH-1	0.358176	0.0210624	E.coil
Pseudomonas sp. MM227	0.357889	0.0359823	E.coil
Mycolicibacterium pulveris	0.357677	0.00275697	E.coil
Tetragenococcus osmophilus	0.357224	0.0153651	E.coil
Wolbachia endosymbiont of Dirofilaria (Dirofilaria) immitis	0.35517	0.00582712	E.coil
Vallotia Candidatus Vallotia tarda	0.354661	0.00211398	E.coil
Pseudanabaena sp. PCC 7367	0.35178	0.0105187	E.coil
Asticcacaulis sp. SL142	0.351332	0.0423887	E.coil
Malaciobacter molluscorum	0.350937	0.0487976	E.coil
Nitrosophilus labii	0.350168	0.00829688	E.coil
Dolichospermum heterosporum	0.349826	0.0352764	E.coil
Pseudoalteromonas sp. SiA1	0.349628	0.0262908	E.coil
Rippkaea orientalis	0.348914	0.00956552	E.coil
Ewingella americana	0.348135	0.00721862	E.coil
Polynucleobacter sp. AP-Ainpum-60-G11	0.347946	0.00360933	E.coil
Mycoplasma sp. 1018B	0.347864	0.0348945	E.coil
Williamsoniiplasma somnilux	0.347351	0.0330494	E.coil
Mycoplasma sp. NEAQ87857	0.344591	0.0194369	E.coil
Xylella fastidiosa	0.343806	0.0432799	E.coil
Mannheimia varigena	0.340284	0.0389364	E.coil
Fructobacillus americanaquae	0.339239	0.00160345	E.coil
Pseudoalteromonas sp. APM04	0.338723	0.0409529	E.coil
Flavobacterium sp. LPB0248	0.338321	0.0325463	E.coil
Limnobacter sp. SAORIC-580	0.338172	0.022034	E.coil
Pseudomonas sp. FP1740	0.33779	0.00397431	E.coil
Anaplasma marginale	0.335835	0.0394714	E.coil
Flavobacterium sp. N1846	0.334707	0.00457987	E.coil
Mycoplasmoides gallisepticum	0.334316	0.00897974	E.coil
Glutamicibacter sp. JL.03c	0.333385	0.0079767	E.coil
Helicobacter winghamensis	0.333057	0.0250461	E.coil
Pseudemcibacter aquimaris	0.332841	0.011133	E.coil
Polaribacter sejongensis	0.330242	0.0349897	E.coil
Wolbachia Candidatus Wolbachia massiliensis	0.329685	0.0246685	E.coil
Flavobacterium humidisoli	0.328923	0.00894659	E.coil
Mergibacter septicus	0.328852	0.0160226	E.coil
Pelagerythrobacter marensis	0.32742	0.0310265	E.coil
Rhodococcus sp. WAY2	0.326148	0.0226524	E.coil
Nitrobacter winogradskyi	0.324553	0.0437257	E.coil
Spiroplasma sabaudiense	0.323055	0.0221227	E.coil
Ichthyocystis Candidatus Ichthyocystis hellenicum	0.32248	0.00789278	E.coil
Wolbachia endosymbiont of Dipetalonema caudispina	0.320822	0.00205672	E.coil
Cellulophaga omnivescoria	0.319113	0.0113539	E.coil
Mikella Candidatus Mikella endobia	0.318998	0.0440558	E.coil
Sphingorhabdus lacus	0.317717	0.0286296	E.coil
Mycoplasmoides genitalium	0.317404	0.0324587	E.coil
Sulfitobacter sp. S190	0.317351	0.0359554	E.coil
Isorropodon fossajaponicum symbiont	0.317129	0.0483479	E.coil
Mycoplasmopsis phocirhinis	0.31701	0.00841357	E.coil
Spiroplasma alleghenense	0.31456	0.000434988	E.coil
Phytoplasma Candidatus Phytoplasma luffae	0.314478	0.0312513	E.coil
Mycoplasmopsis californica	0.314034	0.00380294	E.coil
Pseudomonas granadensis	0.313615	0.000705854	E.coil
Marinobacter sp. BSs20148	0.312883	0.0338013	E.coil
Roseovarius sp. TM1035	0.312188	0.0114087	E.coil
Psychrobacter urativorans	0.312141	0.011326	E.coil
Beggiatoa leptomitoformis	0.311184	0.0426614	E.coil
Acinetobacter guillouiae	0.311158	0.0429908	E.coil
Oceanisphaera profunda	0.310736	0.0423729	E.coil
Flavobacterium collinsii	0.309324	0.0100582	E.coil
Lactobacillus sp. CBA3606	0.308846	0.0181274	E.coil
Winogradskyella sp. PC-19	0.308726	0.0119464	E.coil
Mesorhizobium sp. WSM4904	0.306962	0.00185254	E.coil
Streptomyces sp. AM 3-1-1	0.305273	0.022034	E.coil
Methylocystis sp. MJC1	0.304882	0.0202511	E.coil
Vibrio azureus	0.304337	0.0373569	E.coil
Weissella paramesenteroides	0.304325	0.0456106	E.coil
Microcystis panniformis	0.303851	0.013738	E.coil
Borreliella valaisiana	0.303582	0.0373071	E.coil
Sulfurospirillum cavolei	0.303466	0.0391386	E.coil
Fischerella sp. NIES-3754	0.302978	0.0118654	E.coil
Pseudomonas canadensis	0.302067	0.00777802	E.coil
Parvularcula sp. LCG005	0.301878	0.0152594	E.coil
Chryseobacterium sp. 3008163	0.301267	0.0186031	E.coil
Agromyces aureus	0.3009	0.00500438	E.coil
Rhodococcus coprophilus	0.300084	0.0220772	E.coil
Blochmannia endosymbiont of Camponotus (Colobopsis) obliquus	0.299386	0.0409864	E.coil
Enterobacteriaceae endosymbiont of Neohaemonia nigricornis	0.298706	0.0185713	E.coil
Bartonella schoenbuchensis	0.29855	0.00375181	E.coil
Nicoliella spurrieriana	0.298146	0.0367779	E.coil
Tenacibaculum jejuense	0.296339	0.00918278	E.coil
Campylobacter volucris	0.295975	0.017979	E.coil
Mycobacterium spongiae	0.293311	0.0144665	E.coil
Limnospira indica	0.292212	0.0237379	E.coil
Enterobacter sp. 18A13	0.291802	0.0158294	E.coil
Magnetococcus Candidatus Magnetococcus massalia	0.291431	0.0142355	E.coil
Aeromicrobium duanguangcaii	0.290805	0.0380041	E.coil
Aliarcobacter thereius	0.290774	0.0352976	E.coil
Flavobacterium sp. KACC 22763	0.290678	0.0278589	E.coil
Entomomonas moraniae	0.288445	0.0494711	E.coil
Filomicrobium Candidatus Filomicrobium marinum	0.288359	0.035122	E.coil
Companilactobacillus allii	0.288238	0.0459141	E.coil
Bacillus aerius	0.288034	0.0373763	E.coil
Aliivibrio fischeri	0.287838	0.0360359	E.coil
Aliiglaciecola sp. LCG003	0.285957	0.0112658	E.coil
Moraxella sp. ZY210820	0.285378	0.00184239	E.coil
Burkholderia sp. KBS0801	0.284821	0.0262232	E.coil
Metamycoplasma cloacale	0.284672	0.0393601	E.coil
Undibacterium sp. 20NA77.5	0.284423	0.0198468	E.coil
Chloracidobacterium validum	0.284236	0.00995031	E.coil
Corynebacterium felinum	0.283287	0.0353279	E.coil
Bartonella choladocola	0.282845	0.0381058	E.coil
Latilactobacillus graminis	0.282724	0.0360811	E.coil
Bifidobacterium coryneforme	0.281812	0.00746021	E.coil
Bartonella henselae	0.280696	0.0356649	E.coil
Candidatus Arcticimaribacter forsetii	0.27898	0.0276864	E.coil
Altererythrobacter epoxidivorans	0.278147	0.0147668	E.coil
Acinetobacter sp. ACNIH2	0.27787	0.040317	E.coil
Mycoplasma tullyi	0.276995	0.00263687	E.coil
Bradyrhizobium commune	0.276937	0.0365294	E.coil
Pseudomonas quebecensis	0.27597	0.0223642	E.coil
Acinetobacter sp. YH12138	0.274063	0.0498603	E.coil
Psychrobacter sp. P11G3	0.273833	0.0323908	E.coil
Bartonella australis	0.273142	0.0485898	E.coil
Kushneria konosiri	0.272817	0.0143558	E.coil
Blattabacterium sp. (Nauphoeta cinerea)	0.272601	0.0219841	E.coil
Polynucleobacter sp. UB-Raua-W9	0.272063	0.0279129	E.coil
Bradyrhizobium sp. LCT2	0.27136	0.0275245	E.coil
Sphingomonas sp. HMP9	0.271132	0.0153154	E.coil
Hydrogenimonas thermophila	0.268024	0.00525484	E.coil
Pseudomonas thivervalensis	0.266352	0.0105485	E.coil
Blochmannia endosymbiont of Camponotus nipponensis	0.266238	0.0434131	E.coil
Aerococcus tenax	0.262655	0.0166941	E.coil
Streptomyces sp. Tu6071	0.262252	0.0269015	E.coil
Pseudomonas silesiensis	0.261236	0.0229566	E.coil
Globicatella sanguinis	0.260977	0.0217239	E.coil
Neoehrlichia mikurensis	0.258426	0.0495908	E.coil
Picosynechococcus sp. PCC 7117	0.257133	0.048502	E.coil
Agarivorans gilvus	0.257093	0.0186541	E.coil
Halomonas venusta	0.252916	0.0251543	E.coil
Spiroplasma poulsonii	0.251712	0.0254307	E.coil
Paenarthrobacter sp. Y-19	0.250795	0.0250991	E.coil
Bartonella ancashensis	0.24957	0.00523821	E.coil
Halomonas sp. MS1	0.249511	0.0173201	E.coil
Streptomyces tirandamycinicus	0.248074	0.035774	E.coil
Flavobacterium channae	0.245058	0.0415753	E.coil
Gullanella Candidatus Gullanella endobia	0.24487	0.0443877	E.coil
Enterobacteriaceae endosymbiont of Donacia clavipes	0.243335	0.0237357	E.coil
Rickettsia rickettsii	0.240833	0.0413239	E.coil
Aurantimicrobium minutum	0.238732	0.0365101	E.coil
Helicobacter bizzozeronii	0.237361	0.0417163	E.coil
Thermotoga sp. RQ2	0.23701	0.0425383	E.coil
Nardonella endosymbiont of Sipalinus gigas	0.234354	0.0402055	E.coil
Psychrobacter sp. P11G5	0.232087	0.0106994	E.coil
Prochlorococcus sp. MIT 1314	0.22906	0.0329693	E.coil
Companilactobacillus pabuli	0.225836	0.0426235	E.coil
Chryseobacterium turcicum	0.225745	0.0362695	E.coil
Janthinobacterium svalbardensis	0.211887	0.0280994	E.coil
Muribaculum gordoncarteri	4.9207	7.46649e-05	L.johnsonii-FM1
Bacteroides uniformis	4.5055	0.0296735	L.johnsonii-FM1
Lactobacillus johnsonii	4.30342	0.00421123	L.johnsonii-FM1
Muribaculum intestinale	4.19933	0.0255402	L.johnsonii-FM1
Parabacteroides distasonis	3.61264	0.0197916	L.johnsonii-FM1
Bacteroides humanifaecis	3.60419	0.0351722	L.johnsonii-FM1
Bacteroides sp. CACC 737	3.34974	0.0280856	L.johnsonii-FM1
Butyricimonas virosa	3.15092	0.0173789	L.johnsonii-FM1
Bacteroides caccae	3.1399	0.0201914	L.johnsonii-FM1
Bacteroides xylanisolvens	3.01993	0.000461975	L.johnsonii-FM1
Lactobacillus gasseri	2.94687	0.00911804	L.johnsonii-FM1
Bacteroides nordii	2.92542	0.000511839	L.johnsonii-FM1
Bacteroides caecimuris	2.87428	0.004097	L.johnsonii-FM1
Bacteroides stercoris	2.86022	0.032468	L.johnsonii-FM1
Phocaeicola vulgatus	2.84186	0.00276698	L.johnsonii-FM1
Bacteroides finegoldii	2.83779	0.0120644	L.johnsonii-FM1
Bacteroides helcogenes	2.83054	0.0198908	L.johnsonii-FM1
Bacteroides eggerthii	2.77575	0.0271196	L.johnsonii-FM1
Bacteroides fragilis	2.75822	0.0189946	L.johnsonii-FM1
Bacteroides heparinolyticus	2.73509	0.00706572	L.johnsonii-FM1
Bacteroides salyersiae	2.56388	0.0033818	L.johnsonii-FM1
Bacteroides faecis	2.55239	0.00328792	L.johnsonii-FM1
Bacteroides cellulosilyticus	2.54746	0.0107807	L.johnsonii-FM1
Bacteroides intestinalis	2.53878	0.00814786	L.johnsonii-FM1
Lactobacillus taiwanensis	2.3486	0.00539383	L.johnsonii-FM1
Turicibacter bilis	2.22712	0.00016617	L.johnsonii-FM1
Butyricimonas faecalis	2.20996	8.52434e-05	L.johnsonii-FM1
Clostridium perfringens	2.17543	0.0245388	L.johnsonii-FM1
Odoribacter splanchnicus	2.15678	0.0151842	L.johnsonii-FM1
Bacteroides sp. ZJ-18	2.10575	0.0014018	L.johnsonii-FM1
Lactobacillus isalae	2.10051	0.00608152	L.johnsonii-FM1
Lactobacillus paragasseri	2.08149	0.00359756	L.johnsonii-FM1
Turicibacter sp. TJ11	2.01422	0.000431821	L.johnsonii-FM1
Bacteroides faecium	2.00022	0.00908238	L.johnsonii-FM1
Lactobacillus acidophilus	1.95458	0.0139558	L.johnsonii-FM1
Lactobacillus intestinalis	1.93202	0.00567535	L.johnsonii-FM1
Parabacteroides johnsonii	1.8879	0.0249097	L.johnsonii-FM1
Turicibacter sanguinis	1.88582	0.000295739	L.johnsonii-FM1
Clostridium baratii	1.85324	0.00169937	L.johnsonii-FM1
Clostridium septicum	1.83983	0.00115923	L.johnsonii-FM1
Clostridium isatidis	1.78641	0.00100026	L.johnsonii-FM1
Clostridium chauvoei	1.78579	0.00245409	L.johnsonii-FM1
Lactobacillus amylolyticus	1.76578	0.0401243	L.johnsonii-FM1
Bacteroides graminisolvens	1.74778	0.0151085	L.johnsonii-FM1
Clostridium gasigenes	1.74101	0.000833397	L.johnsonii-FM1
Bacteroides luhongzhouii	1.71018	0.023459	L.johnsonii-FM1
Bacteroides sp. BFG-257	1.70123	0.030018	L.johnsonii-FM1
Bacteroides sp. M10	1.69045	0.00662106	L.johnsonii-FM1
Turicibacter sp. H121	1.67047	0.00108356	L.johnsonii-FM1
Coprobacter secundus	1.6632	0.000887147	L.johnsonii-FM1
Bacteroides sp. PHL 2737	1.61215	0.00113983	L.johnsonii-FM1
Clostridium beijerinckii	1.6096	0.0139818	L.johnsonii-FM1
Aeromonas sp. FDAARGOS 1403	1.60742	0.00275231	L.johnsonii-FM1
Phocaeicola salanitronis	1.59923	0.0013057	L.johnsonii-FM1
Butyricimonas paravirosa	1.59792	0.000252904	L.johnsonii-FM1
Clostridium taeniosporum	1.44141	0.00975476	L.johnsonii-FM1
Clostridium saccharobutylicum	1.39483	0.0117959	L.johnsonii-FM1
Lactobacillus sp. JM1	1.37776	0.00453155	L.johnsonii-FM1
Xanthomonas sacchari	1.36829	0.000452807	L.johnsonii-FM1
Prevotella nigrescens	1.34573	0.00373503	L.johnsonii-FM1
Bradyrhizobium sp. BWA-3-5	1.32428	0.0126588	L.johnsonii-FM1
Prevotella sp. E13-17	1.28764	0.023459	L.johnsonii-FM1
Segatella bryantii	1.2341	0.00178225	L.johnsonii-FM1
Hoylesella buccalis	1.23408	0.0380064	L.johnsonii-FM1
Bacteroides coprosuis	1.14161	0.00547321	L.johnsonii-FM1
Bacteroides sp. D2	1.12619	0.0486794	L.johnsonii-FM1
Microbulbifer thermotolerans	1.05298	0.0305118	L.johnsonii-FM1
Clostridium novyi	1.04065	0.0283678	L.johnsonii-FM1
Corynebacterium diphtheriae	0.998393	0.0132667	L.johnsonii-FM1
Proteus sp. CD3	0.959766	8.51804e-05	L.johnsonii-FM1
Prevotella herbatica	0.927105	0.000871482	L.johnsonii-FM1
Bombilactobacillus mellifer	0.915949	0.00825084	L.johnsonii-FM1
Allomuricauda aquimarina	0.87825	0.000113544	L.johnsonii-FM1
Clostridium autoethanogenum	0.86091	0.00701293	L.johnsonii-FM1
Hymenobacter sp. HDW8	0.856395	0.00626673	L.johnsonii-FM1
Companilactobacillus futsaii	0.851479	0.0274864	L.johnsonii-FM1
Lactobacillus crispatus	0.845863	0.0165018	L.johnsonii-FM1
Prevotella scopos	0.795054	0.0414818	L.johnsonii-FM1
Chitinophaga sancti	0.789717	0.00605458	L.johnsonii-FM1
Shewanella sp. Pdp11	0.716943	0.00187707	L.johnsonii-FM1
Pantoea ananatis	0.716644	0.00768405	L.johnsonii-FM1
Neorhizobium sp. SOG26	0.698788	0.00113475	L.johnsonii-FM1
Citrobacter sp. RHBSTW-00021	0.684153	0.01054	L.johnsonii-FM1
Sphingobacterium lactis	0.68293	0.0371608	L.johnsonii-FM1
Formosa sp. Hel1_33_131	0.68103	0.0439274	L.johnsonii-FM1
Bradyrhizobium sp. 155	0.66995	0.000110201	L.johnsonii-FM1
Rhizobium sp. CCGE532	0.667136	0.0100162	L.johnsonii-FM1
Shewanella baltica	0.644663	0.0265153	L.johnsonii-FM1
Maribacter sp. HTCC2170	0.631248	0.0045777	L.johnsonii-FM1
Spirosoma sp. KNUC1025	0.614134	0.0215256	L.johnsonii-FM1
Pseudomonas sp. B21-047	0.594698	0.0188339	L.johnsonii-FM1
Lactobacillus sp. PV037	0.590904	0.000716662	L.johnsonii-FM1
Chromobacterium haemolyticum	0.574615	0.0102904	L.johnsonii-FM1
Flavobacterium alkalisoli	0.570336	0.000616075	L.johnsonii-FM1
Enterobacteriaceae endosymbiont of Donacia cincticornis	0.553661	0.013918	L.johnsonii-FM1
Halomonas sp. XH26	0.552858	0.0276054	L.johnsonii-FM1
Microbacterium testaceum	0.548426	0.00485977	L.johnsonii-FM1
Clostridium sp. CM028	0.544952	0.00659127	L.johnsonii-FM1
Sulfurimonas aquatica	0.535737	0.000110993	L.johnsonii-FM1
Proteus sp. NMG38-2	0.535537	0.0333589	L.johnsonii-FM1
Echinicola marina	0.533265	0.00519974	L.johnsonii-FM1
Arthrobacter sp. D5-1	0.5321	0.00651633	L.johnsonii-FM1
Mycoplasmopsis bovis	0.528693	0.00325323	L.johnsonii-FM1
Bacillus sp. JS	0.52251	0.0058508	L.johnsonii-FM1
Basfia succiniciproducens	0.520915	0.00703873	L.johnsonii-FM1
Abyssalbus ytuae	0.510645	0.0140357	L.johnsonii-FM1
Streptomyces sp. FR-008	0.509956	0.00256617	L.johnsonii-FM1
Lysobacter avium	0.506251	0.0019843	L.johnsonii-FM1
Mesomycoplasma conjunctivae	0.497913	0.00459785	L.johnsonii-FM1
Pseudomonas monteilii	0.49504	0.00776187	L.johnsonii-FM1
Borrelia sp. RT5S	0.491485	0.00258366	L.johnsonii-FM1
Flavobacterium commune	0.481568	0.000827884	L.johnsonii-FM1
Sodalis endosymbiont of Henestaris halophilus	0.480503	0.000698861	L.johnsonii-FM1
Burkholderia sp. EMB26	0.471476	0.0320847	L.johnsonii-FM1
Elizabethkingia sp. JS20170427COW	0.469109	0.0251669	L.johnsonii-FM1
Sediminicola sp. YIK13	0.464004	0.0407136	L.johnsonii-FM1
Acinetobacter sp. SWBY1	0.462453	0.00130792	L.johnsonii-FM1
Capnocytophaga sp. oral taxon 864	0.462244	0.00435876	L.johnsonii-FM1
Myroides sp. mNGS23_01	0.459596	0.00919941	L.johnsonii-FM1
Pseudoalteromonas sp. NC201	0.458539	0.0342237	L.johnsonii-FM1
Chryseobacterium sp. MEBOG06	0.448659	0.0302344	L.johnsonii-FM1
Rhodanobacter sp. AS-Z3	0.446256	0.00241494	L.johnsonii-FM1
Lysobacter sp. H23M47	0.444439	0.0217789	L.johnsonii-FM1
Bacillus sp. FCW2	0.44354	0.00605802	L.johnsonii-FM1
Sphingobium sp. SCG-1	0.443539	0.0109397	L.johnsonii-FM1
Stenotrophomonas sp. pho	0.442065	0.015054	L.johnsonii-FM1
Vibrio plantisponsor	0.437272	0.00129961	L.johnsonii-FM1
Candidatus Absconditicoccus praedator	0.436988	0.00338182	L.johnsonii-FM1
Streptomyces sp. T12	0.435186	0.000533404	L.johnsonii-FM1
Dolichospermum sp. UHCC 0315A	0.426381	0.0190778	L.johnsonii-FM1
Pseudomonas kribbensis	0.425823	0.00655933	L.johnsonii-FM1
Flavobacterium sp. Sr18	0.422664	0.0332955	L.johnsonii-FM1
Bombilactobacillus thymidiniphilus	0.421292	0.00907314	L.johnsonii-FM1
Streptomyces rutgersensis	0.417115	0.0135782	L.johnsonii-FM1
Vibrio sp. B1ASS3	0.414935	0.00514359	L.johnsonii-FM1
Polynucleobacter sp. AP-Nino-20-G2	0.41335	0.00100134	L.johnsonii-FM1
Lactobacillus sp. ESL0785	0.413179	0.00608652	L.johnsonii-FM1
Brucella sp. BO3	0.403734	0.00893288	L.johnsonii-FM1
Shewanella decolorationis	0.400832	0.00815555	L.johnsonii-FM1
Polynucleobacter sp. VK25	0.400659	0.0410563	L.johnsonii-FM1
Rickettsia conorii	0.400655	0.0281963	L.johnsonii-FM1
Vallotia Candidatus Vallotia cooleyia	0.394157	0.00602263	L.johnsonii-FM1
Pantoea deleyi	0.389741	0.0240953	L.johnsonii-FM1
Moritella sp. 5	0.388919	0.0303462	L.johnsonii-FM1
Providencia sp. PROV188	0.385232	0.00888018	L.johnsonii-FM1
Bacillus haynesii	0.384872	0.0165315	L.johnsonii-FM1
Planococcus sp. Urea-3u-39	0.384658	0.00073193	L.johnsonii-FM1
Acinetobacter colistiniresistens	0.377098	0.00105006	L.johnsonii-FM1
Chryseobacterium sp. SG20098	0.373863	0.000785276	L.johnsonii-FM1
Flavobacterium litorale	0.373247	0.0115582	L.johnsonii-FM1
Staphylococcus kloosii	0.372911	0.0167337	L.johnsonii-FM1
Pseudomonas sp. B21-012	0.360649	0.00357295	L.johnsonii-FM1
Legionella lansingensis	0.357465	0.0381559	L.johnsonii-FM1
Vibrio cidicii	0.353425	0.0198196	L.johnsonii-FM1
Streptomyces spinosirectus	0.352913	0.00193828	L.johnsonii-FM1
Halomonas sp. M1	0.351587	0.00236803	L.johnsonii-FM1
Pseudomonas sp. 09C 129	0.350782	0.00543908	L.johnsonii-FM1
Kaistella jeonii	0.345643	0.0268807	L.johnsonii-FM1
Leclercia sp. 119287	0.345137	0.000203585	L.johnsonii-FM1
Pseudomonas sp. FGI182	0.34192	0.0119863	L.johnsonii-FM1
Pseudomonas sp. P105	0.340666	0.00292868	L.johnsonii-FM1
Vibrio rotiferianus	0.340189	0.0248239	L.johnsonii-FM1
Agromyces marinus	0.339742	0.00292245	L.johnsonii-FM1
Streptomyces sp. G11C(2021)	0.339199	0.0210261	L.johnsonii-FM1
Dokdonia sp. 4H-3-7-5	0.338404	0.0109153	L.johnsonii-FM1
Pseudomonas sp. P108	0.335775	0.011325	L.johnsonii-FM1
Sulfurovum lithotrophicum	0.335622	0.0485755	L.johnsonii-FM1
Phytoplasma Catharanthus roseus aster yellows phytoplasma	0.333439	0.0107678	L.johnsonii-FM1
Streptococcus vestibularis	0.33326	0.0442483	L.johnsonii-FM1
Mesorhizobium sp. 131-3-5	0.330416	0.0438903	L.johnsonii-FM1
Rheinheimera sp. MM224	0.330005	0.0288361	L.johnsonii-FM1
Paraburkholderia sp. PGU19	0.329833	0.00502159	L.johnsonii-FM1
Algibacter sp. L1A34	0.329468	0.0141984	L.johnsonii-FM1
Staphylococcus pasteuri	0.328036	0.0165596	L.johnsonii-FM1
Nostoc sp. MS1	0.327842	0.0313308	L.johnsonii-FM1
Cycloclasticus sp. PY97N	0.327154	0.022803	L.johnsonii-FM1
Polynucleobacter ibericus	0.324531	0.00441182	L.johnsonii-FM1
Pseudoalteromonas sp. A41-2	0.320551	0.01054	L.johnsonii-FM1
Entomomonas asaccharolytica	0.317779	0.0175757	L.johnsonii-FM1
Pseudomonas campi	0.317384	0.0188246	L.johnsonii-FM1
Chryseobacterium paludis	0.316383	0.0244127	L.johnsonii-FM1
Leuconostoc garlicum	0.313088	0.0345396	L.johnsonii-FM1
Flavobacterium sp. N1719	0.311406	0.0129532	L.johnsonii-FM1
Pseudomonas sp. SXM-1	0.31025	0.0220835	L.johnsonii-FM1
Vibrio chagasii	0.308797	0.0135529	L.johnsonii-FM1
Halomonas subglaciescola	0.30744	0.00705875	L.johnsonii-FM1
Bosea sp. ANAM02	0.307124	0.0235761	L.johnsonii-FM1
Xylella taiwanensis	0.306683	0.0287184	L.johnsonii-FM1
Caenibius sp. WL	0.30629	0.00439688	L.johnsonii-FM1
Microbacterium invictum	0.30514	0.0237987	L.johnsonii-FM1
Bartonella harrusi	0.304562	0.0421235	L.johnsonii-FM1
Parvicella tangerina	0.304134	0.0488223	L.johnsonii-FM1
Pleionea sp. HL-JVS1	0.302904	0.0255141	L.johnsonii-FM1
Xanthomonas sp. CFBP 8445	0.301093	0.0195185	L.johnsonii-FM1
Bradyrhizobium sp. 40	0.299129	0.0403777	L.johnsonii-FM1
Pseudomonas sp. HN11	0.298183	0.00113901	L.johnsonii-FM1
Rickettsia massiliae	0.296181	0.0484466	L.johnsonii-FM1
Flavobacterium nitratireducens	0.294363	0.0329461	L.johnsonii-FM1
Flavobacterium arcticum	0.29148	0.00874357	L.johnsonii-FM1
Acinetobacter terrestris	0.288211	0.0139979	L.johnsonii-FM1
Agrobacterium sp. T29	0.287652	0.0245965	L.johnsonii-FM1
Actinoalloteichus sp. GBA129-24	0.282066	0.0451193	L.johnsonii-FM1
Algibacter luteus	0.271509	0.0278427	L.johnsonii-FM1
Sphingobium sp. LF-16	0.271208	0.045361	L.johnsonii-FM1
Vitreoscilla stercoraria	0.268146	0.0209395	L.johnsonii-FM1
Aestuariibaculum sp. YM273	0.265766	0.0486754	L.johnsonii-FM1
Glutamicibacter sp. ZJUTW	0.264724	0.0142355	L.johnsonii-FM1
Methylovorus glucosotrophus	0.262829	0.0450037	L.johnsonii-FM1
Pandoraea sp. NE5	0.261678	0.0306603	L.johnsonii-FM1
Borrelia sp. RT1S	0.256827	0.0279528	L.johnsonii-FM1
Roseivivax sp. THAF197b	0.256229	0.0319349	L.johnsonii-FM1
Cardinium endosymbiont of Sogatella furcifera	0.253415	0.03324	L.johnsonii-FM1
Allofrancisella guangzhouensis	0.23524	0.0485196	L.johnsonii-FM1
Vibrio bathopelagicus	0.23242	0.0364856	L.johnsonii-FM1
Lactobacillus kefiranofaciens	0.226536	0.0491083	L.johnsonii-FM1
Pseudomonas sp. PMCC200367	0.222682	0.0418228	L.johnsonii-FM1
Curtobacterium sp. MCPF17_050	0.218908	0.0138152	L.johnsonii-FM1
Vibrio sinaloensis	0.218597	0.037522	L.johnsonii-FM1
Duncaniella sp. B8	4.51051	0.00129726	PBS
Paramuribaculum intestinale	4.22724	0.0142999	PBS
Duncaniella sp. C9	3.99682	0.000393669	PBS
Sporofaciens musculi	3.09502	0.0427451	PBS
Bacteroides thetaiotaomicron	3.02882	0.00115923	PBS
Leptogranulimonas caecicola	2.903	0.000461975	PBS
Vescimonas fastidiosa	2.84743	0.0388713	PBS
Mycobacteroides abscessus	2.8278	0.0187027	PBS
Coprococcus comes	2.66756	0.0406604	PBS
Salmonella enterica	2.58237	0.00927901	PBS
Parolsenella catena	2.42843	0.000243596	PBS
Parolsenella massiliensis	2.39407	0.000377289	PBS
Olsenella timonensis	2.35669	0.000384316	PBS
Adlercreutzia equolifaciens	2.24619	0.000367398	PBS
Collinsella aerofaciens	2.24516	0.000551703	PBS
Thermophilibacter immobilis	2.23125	0.000341385	PBS
Thomasclavelia ramosa	2.20201	0.00196453	PBS
Parafannyhessea umbonata	2.17175	0.000359786	PBS
Adlercreutzia hattorii	2.17094	0.000205513	PBS
Olsenella uli	2.06997	0.000359786	PBS
Aminipila luticellarii	2.0697	0.0262523	PBS
Collinsella stercoris	2.01368	0.000393669	PBS
Faecalibacterium sp. IP-1-18	2.01279	0.0316664	PBS
Eggerthella lenta	1.86902	0.0117665	PBS
Parabacteroides sp. CT06	1.80417	0.000631445	PBS
Berryella intestinalis	1.77173	0.000122488	PBS
Enterococcus gallinarum	1.70443	0.000551703	PBS
Olsenella sp. oral taxon 807	1.70219	0.000283018	PBS
Bacteroides zhangwenhongii	1.67953	0.0172922	PBS
Caproicibacterium amylolyticum	1.58215	0.0326308	PBS
Gordonibacter pamelaeae	1.57856	0.00159242	PBS
Pseudomonas putida	1.56141	0.0190899	PBS
Allobaculum mucilyticum	1.54129	0.000591706	PBS
Eggerthella guodeyinii	1.5369	0.000456707	PBS
Allobaculum sp. Allo2	1.53561	0.000739157	PBS
Bibersteinia trehalosi	1.53346	0.0366076	PBS
Agrobacterium pusense	1.50549	0.00464251	PBS
Proteiniphilum saccharofermentans	1.49467	0.00100026	PBS
Bifidobacterium breve	1.48287	0.0241735	PBS
Globicatella sp. PHS-GS-PNBC-21-1553	1.47863	0.0249097	PBS
Trueperella pyogenes	1.45582	0.0211207	PBS
Anoxybacillus sediminis	1.44748	0.00918518	PBS
Proteiniclasticum sp. QWL-01	1.44595	0.0351722	PBS
Paenalcaligenes hominis	1.44146	0.00654502	PBS
Xiamenia xianingshaonis	1.43218	0.000484354	PBS
Arabiibacter massiliensis	1.42027	0.000887147	PBS
Slackia heliotrinireducens	1.39229	0.00564209	PBS
Staphylococcus saprophyticus	1.39001	0.0481583	PBS
Helicobacter hepaticus	1.38314	0.00473497	PBS
Berryella wangjianweii	1.38109	0.0018734	PBS
Coriobacterium glomerans	1.36436	0.000527427	PBS
Gordonibacter urolithinfaciens	1.34722	0.00761603	PBS
Actinotignum urinale	1.34718	0.00804665	PBS
Aeromonas salmonicida	1.34144	0.00953773	PBS
Atopobium sp. oral taxon 416	1.33451	0.000545795	PBS
Streptococcus pasteurianus	1.32882	9.68352e-05	PBS
Thermus sp. NEB1569	1.3285	0.0293716	PBS
Phocaeicola coprophilus	1.32778	0.0131675	PBS
Streptococcus parasuis	1.32312	0.0386647	PBS
Streptomyces venezuelae	1.31045	0.00504176	PBS
Aeromonas hydrophila	1.30687	0.0142999	PBS
Symbiobacterium thermophilum	1.30168	0.00441609	PBS
Variovorax paradoxus	1.29894	0.00178203	PBS
Paracidovorax avenae	1.28903	0.00714175	PBS
Burkholderia pseudomallei	1.28401	0.00561395	PBS
Gelria sp. Kuro-4	1.28143	0.00880443	PBS
Sorangium cellulosum	1.26177	0.00222437	PBS
Paenibacillus donghaensis	1.24914	0.0492917	PBS
Dickeya solani	1.24668	0.00515649	PBS
Pyramidobacter sp. YE332	1.23859	0.0315714	PBS
Paenibacillus mucilaginosus	1.23484	0.0326308	PBS
Serratia marcescens	1.23081	0.015329	PBS
Clostridium sp. C1	1.22963	0.0424257	PBS
Porphyromonas endodontalis	1.22687	0.00391672	PBS
Eggerthella sp. YY7918	1.22453	0.00357962	PBS
Helicobacter typhlonius	1.22031	0.00505088	PBS
Aminomonas paucivorans	1.21388	0.0195979	PBS
Corynebacterium stationis	1.21372	0.00240913	PBS
Citrobacter freundii	1.20799	0.00701293	PBS
Denitrobacterium detoxificans	1.20411	0.00349123	PBS
Streptomyces mobaraensis	1.18559	0.0161231	PBS
Paenibacillus macerans	1.18014	0.0366076	PBS
Stenotrophomonas maltophilia	1.17065	0.00603608	PBS
Streptomyces sp. LBUM 1480	1.15793	0.000321504	PBS
Rubrobacter xylanophilus	1.15507	0.0113334	PBS
Thermus thermophilus	1.14544	0.0467706	PBS
Desulfarculus baarsii	1.14434	0.00314518	PBS
Rhizobium leguminosarum	1.13751	0.0188734	PBS
Petrimonas mucosa	1.13547	0.00607184	PBS
Corynebacterium jeikeium	1.13393	0.00378939	PBS
Amygdalobacter nucleatus	1.13057	0.0119437	PBS
Acidipropionibacterium acidipropionici	1.13026	0.0139818	PBS
Delftia tsuruhatensis	1.12987	0.0262523	PBS
Comamonas sp. C11	1.12792	0.0173808	PBS
Acidipropionibacterium jensenii	1.12627	0.00217658	PBS
Moorella thermoacetica	1.12569	0.0115913	PBS
Rhodothermus marinus	1.11932	0.0271618	PBS
Tannerella forsythia	1.11828	0.0427451	PBS
Cupriavidus taiwanensis	1.114	0.00784797	PBS
Raoultibacter timonensis	1.11349	0.00752894	PBS
Kutzneria buriramensis	1.11056	0.00898635	PBS
Treponema primitia	1.10968	0.0492917	PBS
Brevibacterium sp. BRM-1	1.10966	0.000577097	PBS
Thermosulfurimonas marina	1.10864	0.00804665	PBS
Corynebacterium amycolatum	1.10537	0.000724507	PBS
Ruminococcus bovis	1.10289	0.0337222	PBS
Dinoroseobacter shibae	1.10075	0.0023932	PBS
Azospirillum brasilense	1.10006	0.00554555	PBS
Micrococcus luteus	1.09956	0.00563997	PBS
Psychrobacter sanguinis	1.09563	0.00247639	PBS
Archangium violaceum	1.08696	0.00851056	PBS
Geothrix sp. 21YS21S-2	1.08647	0.0252861	PBS
Sinorhizobium fredii	1.08419	0.0018875	PBS
Breznakiella homolactica	1.08119	0.0408642	PBS
Paenibacillus agaridevorans	1.07968	0.0387616	PBS
Actinomyces oris	1.07829	0.00101233	PBS
Granulicatella elegans	1.07261	0.004097	PBS
Achromobacter spanius	1.06823	0.0024218	PBS
Proteiniphilum propionicum	1.06707	0.000295739	PBS
Pseudomonas fulva	1.06585	0.0154137	PBS
Lancefieldella sp. Marseille-Q7238	1.06582	0.0131919	PBS
Megasphaera hexanoica	1.06542	0.0316664	PBS
Streptomyces goshikiensis	1.06383	0.00152854	PBS
Streptococcus dysgalactiae	1.06268	0.0296735	PBS
Thermobacillus composti	1.06176	0.039974	PBS
Methylomusa anaerophila	1.0592	0.0108744	PBS
Robiginitalea biformata	1.0588	0.0241735	PBS
Ruminiclostridium papyrosolvens	1.05738	0.0387742	PBS
Corynebacterium sp. NML98-0116	1.05691	0.0240953	PBS
Paracoccus versutus	1.05464	0.00183887	PBS
Comamonas testosteroni	1.05391	0.0179104	PBS
Paenibacillus sp. B01	1.05338	0.000762626	PBS
Pannonibacter phragmitetus	1.0457	0.0147354	PBS
Hymenobacter yonginensis	1.04515	0.0424736	PBS
Trueperella bernardiae	1.04492	0.00211849	PBS
Leadbettera azotonutricia	1.03401	0.0486794	PBS
Aureimonas sp. OT7	1.03339	0.0207713	PBS
Kocuria rhizophila	1.03111	0.0119719	PBS
Chromobacterium rhizoryzae	1.03111	0.000341385	PBS
Geobacter sulfurreducens	1.02973	0.0187324	PBS
Synechococcus sp. CBW1107	1.02971	0.0150715	PBS
Sphingobium yanoikuyae	1.02932	0.00900478	PBS
Breoghania sp.	1.02928	0.00535353	PBS
Nocardia cyriacigeorgica	1.02658	0.00145851	PBS
Georgenia wutianyii	1.02627	0.000472391	PBS
Brevundimonas nasdae	1.02465	0.0247301	PBS
Actinoplanes sp. NRRL 3884	1.02299	0.00530497	PBS
Limosilactobacillus fermentum	1.02109	0.00113597	PBS
Pseudodesulfovibrio indicus	1.02073	0.00343937	PBS
Rossellomorea marisflavi	1.0203	0.0272212	PBS
Bdellovibrio bacteriovorus	1.01578	0.00471723	PBS
Prevotella veroralis	1.01503	0.00424665	PBS
Geotalea uraniireducens	1.01111	0.0239928	PBS
Thermanaerovibrio acidaminovorans	1.01005	0.0132667	PBS
Paenibacillus sp. RUD330	0.996925	0.0126829	PBS
Mycobacterium paraintracellulare	0.996091	0.000437553	PBS
Streptomyces albidoflavus	0.991856	0.0148464	PBS
Tautonia plasticadhaerens	0.990767	0.0011965	PBS
Rhabdochlamydia Candidatus Rhabdochlamydia oedothoracis	0.98932	0.00279479	PBS
Pelobacter propionicus	0.988302	0.01181	PBS
Nitrosomonas eutropha	0.987628	0.00177114	PBS
Microbacterium hominis	0.9844	0.024234	PBS
Oceanidesulfovibrio marinus	0.984224	0.0182952	PBS
Parascardovia denticolens	0.983665	0.0208584	PBS
Aminobacter sp. SR38	0.983	0.0220977	PBS
Mesoterricola silvestris	0.982397	0.0459798	PBS
Desulfomicrobium orale	0.98027	0.0363498	PBS
Ramlibacter tataouinensis	0.979077	0.00260561	PBS
Actinomyces radicidentis	0.978893	0.000829274	PBS
Sulfitobacter alexandrii	0.977851	0.0278846	PBS
Nocardia asteroides	0.975298	0.000335134	PBS
Comamonas aquatica	0.97125	0.0254765	PBS
Rhodocaloribacter litoris	0.970455	0.0191377	PBS
Mammaliicoccus lentus	0.968561	0.00112497	PBS
Cupriavidus pauculus	0.967459	0.0173285	PBS
Roseomonas sp. OT10	0.965983	0.00127157	PBS
Tenuifilum thalassicum	0.964862	0.00980845	PBS
Actinoplanes sp. L3-i22	0.963687	0.000808285	PBS
Hymenobacter monticola	0.962459	0.0143362	PBS
Paenibacillus cellulositrophicus	0.961957	0.0421087	PBS
Pseudoxanthomonas mexicana	0.960474	0.0027463	PBS
Paenibacillus xylanilyticus	0.959208	0.00221327	PBS
Bacillus badius	0.957032	0.0430349	PBS
Nonomuraea gerenzanensis	0.956528	0.00507972	PBS
Auraticoccus monumenti	0.9558	0.00160795	PBS
Arthrobacter alpinus	0.954435	0.0185023	PBS
Desulfuromonas versatilis	0.954067	0.00378523	PBS
Nonomuraea sp. ATCC 55076	0.953859	0.0013938	PBS
Neobacillus sp. Marseille-Q6967	0.952739	0.0254111	PBS
Veillonella parvula	0.951651	0.0189946	PBS
Pontibacter kalidii	0.951457	0.00743897	PBS
Tessaracoccus flavescens	0.951263	0.00101537	PBS
Epilithonimonas vandammei	0.951092	0.000484052	PBS
Polymorphum gilvum	0.95029	0.00206526	PBS
Pseudomonas fluorescens	0.95026	0.0105507	PBS
Citricoccus sp. I39-566	0.947232	0.00305035	PBS
Streptomyces sp. SN-593	0.946748	0.00086697	PBS
Ideonella dechloratans	0.945893	0.004097	PBS
Rhodoferax koreense	0.943169	0.00100026	PBS
Catenibacterium sp. co_0103	0.942121	0.00380364	PBS
Paenibacillus algicola	0.941783	0.00671911	PBS
Geothrix sp.	0.939962	0.00164305	PBS
Streptomyces tsukubensis	0.938579	0.000342121	PBS
Shinella sp. PSBB067	0.93666	0.000509199	PBS
Enterobacter mori	0.934543	0.000649007	PBS
Cystobacter fuscus	0.932003	0.00997673	PBS
Caulobacter segnis	0.931466	0.00418811	PBS
Akkermansia Candidatus Akkermansia timonensis	0.929727	0.00142155	PBS
Alicycliphilus denitrificans	0.929409	0.0229425	PBS
Streptomyces rochei	0.927721	0.0439501	PBS
Desulfomicrobium sp. ZS1	0.927253	0.00963358	PBS
Streptosporangium roseum	0.927141	0.0251669	PBS
Propioniciclava coleopterorum	0.926784	0.02645	PBS
Geobacter sp. SVR	0.925469	0.00502174	PBS
Thermoflexus hugenholtzii	0.925353	0.0346845	PBS
Ezakiella massiliensis	0.925174	0.000971512	PBS
Klebsiella quasipneumoniae	0.924687	0.0255402	PBS
Akkermansia glycaniphila	0.924401	0.000711952	PBS
Kitasatospora setae	0.923082	0.000970693	PBS
Hymenobacter sublimis	0.922377	0.00218203	PBS
Mesoterricola sediminis	0.920942	0.002988	PBS
Paroceanicella profunda	0.918459	0.0107807	PBS
Lentzea sp. HUAS12	0.917489	0.00113344	PBS
Paenarthrobacter aurescens	0.915521	0.00041282	PBS
Sphaerotilus sulfidivorans	0.915231	0.00148848	PBS
Aeromonas sp. ASNIH7	0.914597	0.0187903	PBS
Hymenobacter sp. 5317J-9	0.91402	0.0234208	PBS
Bradyrhizobium arachidis	0.913846	0.000447175	PBS
Mycolicibacterium chubuense	0.912614	0.00181305	PBS
Cronobacter sakazakii	0.912496	0.00237531	PBS
Selenomonas sp. oral taxon 478	0.910202	0.0165535	PBS
Rhodococcus aetherivorans	0.909754	0.000245156	PBS
Chryseobacterium shandongense	0.909484	0.000263225	PBS
Salipiger profundus	0.909161	0.0026564	PBS
Thermosediminibacter oceani	0.908213	0.0408841	PBS
Prevotella jejuni	0.907192	0.00449473	PBS
Euzebya pacifica	0.906337	0.00260399	PBS
Paenibacillus rhizovicinus	0.906113	0.00448283	PBS
Rhodopseudomonas palustris	0.90487	0.00755724	PBS
Peterkaempfera bronchialis	0.904841	0.00125527	PBS
Baekduia soli	0.904233	0.00166166	PBS
Chitinophaga sp. HK235	0.90395	0.0016004	PBS
Pectinatus frisingensis	0.903858	0.0406604	PBS
Amycolatopsis albispora	0.90366	0.00186189	PBS
Vaginimicrobium propionicum	0.903469	0.0142286	PBS
Paracoccus yeei	0.903203	0.0362451	PBS
Nocardia farcinica	0.9014	0.00420122	PBS
Microbacterium sediminis	0.899209	0.000376004	PBS
Echinicola vietnamensis	0.898015	0.00261051	PBS
Aminithiophilus ramosus	0.896555	0.0404265	PBS
Brevibacterium sp. CS2	0.893259	0.000292491	PBS
Kytococcus sedentarius	0.893177	0.000120237	PBS
Hymenobacter sedentarius	0.892488	0.0107326	PBS
Miltoncostaea marina	0.892391	0.0034159	PBS
Paenibacillus sp. SYP-B4298	0.891941	0.032468	PBS
Hymenobacter sp. DG01	0.891919	0.00385841	PBS
Pseudomonas furukawaii	0.890456	0.00469289	PBS
Paenibacillus sp. D2_2	0.890102	0.0133415	PBS
Burkholderia cenocepacia	0.889805	0.00384042	PBS
Saccharothrix espanaensis	0.889446	0.00345699	PBS
Crossiella sp. CA-258035	0.888075	0.0325541	PBS
Chryseobacterium camelliae	0.88776	7.63071e-05	PBS
Kitasatospora sp. CM 4170	0.886246	0.000839671	PBS
Georgenia sp. TF02-10	0.884974	0.0155999	PBS
Pseudomonas extremorientalis	0.883667	0.0365162	PBS
Phycisphaera mikurensis	0.88333	0.00688067	PBS
Xanthobacter dioxanivorans	0.883103	0.00273927	PBS
Alicyclobacillus acidocaldarius	0.881914	0.0283239	PBS
Corynebacterium jeddahense	0.880783	0.000464675	PBS
Lysobacter enzymogenes	0.880323	0.00120528	PBS
Neisseria subflava	0.879459	0.0492917	PBS
Paenibacillus sp. FSL R5-0912	0.878789	0.0105716	PBS
Streptomyces murinus	0.878093	0.00456055	PBS
Burkholderia multivorans	0.877952	0.0363953	PBS
Streptomyces olivoreticuli	0.877809	0.00248856	PBS
Mogibacterium pumilum	0.874263	0.035652	PBS
Janthinobacterium agaricidamnosum	0.873306	0.00061459	PBS
Thermomonospora curvata	0.8727	0.00353596	PBS
Megasphaera massiliensis	0.872398	0.0390661	PBS
Cellulomonas fimi	0.871472	0.00142962	PBS
Myxococcus xanthus	0.869459	0.00814786	PBS
Paludibacter propionicigenes	0.868259	0.00126235	PBS
Bifidobacterium actinocoloniiforme	0.867724	0.000268805	PBS
Martelella sp. AD-3	0.866868	0.00231809	PBS
Nitrospirillum amazonense	0.865917	0.00244768	PBS
Treponema vincentii	0.864666	0.0386469	PBS
Nonomuraea phyllanthi	0.862777	0.0180138	PBS
Nocardia terpenica	0.862614	0.000746111	PBS
Actinomyces sp. HMT897	0.862597	0.00147041	PBS
Streptomyces noursei	0.862228	0.00679114	PBS
Geomonas nitrogeniifigens	0.861688	0.00453708	PBS
Kutzneria sp. CA-103260	0.860749	0.00759989	PBS
Shouchella clausii	0.860365	0.0326434	PBS
Vibrio parahaemolyticus	0.86022	0.00212666	PBS
Pseudonocardia dioxanivorans	0.859983	0.000877885	PBS
Sandaracinus amylolyticus	0.857166	0.0119874	PBS
Cutibacterium avidum	0.857116	0.0139558	PBS
Bacillus sp. SB49	0.856809	0.00122888	PBS
Methylorubrum populi	0.856155	0.00881223	PBS
Treponema pedis	0.855733	0.0141495	PBS
Capillimicrobium parvum	0.855428	0.000883394	PBS
Cupriavidus campinensis	0.855228	0.00196207	PBS
Microbacterium paraoxydans	0.853094	0.0271196	PBS
Geomonas paludis	0.852914	0.00337774	PBS
Tepidiforma bonchosmolovskayae	0.852507	0.00146209	PBS
Cellulosimicrobium cellulans	0.851916	0.0115327	PBS
Hydrogenophaga sp. PBL-H3	0.851729	0.000655574	PBS
Saccharothrix syringae	0.850922	0.00758565	PBS
Kutzneria chonburiensis	0.850716	0.00169797	PBS
Rhodoferax sp. BAB1	0.850419	0.00448283	PBS
Dermabacter jinjuensis	0.849916	0.008616	PBS
Couchioplanes caeruleus	0.849632	0.00405624	PBS
Hymenobacter sp. PAMC 26628	0.849605	0.00199507	PBS
Planococcus sp. N022	0.84946	0.00278781	PBS
Sulfuriferula plumbiphila	0.847806	0.00601139	PBS
Paenibacillus woosongensis	0.847119	0.0272212	PBS
Cereibacter sphaeroides	0.847066	0.00812906	PBS
Paracoccus sp. Arc7-R13	0.846413	0.00077222	PBS
Flavobacterium album	0.846287	0.00158796	PBS
Collinsella sp. zg1085	0.845318	0.00961415	PBS
Rubrobacter marinus	0.845027	0.000198621	PBS
Prevotella fusca	0.844632	0.0262523	PBS
Zhouia spongiae	0.844524	0.000175565	PBS
Prosthecochloris sp. CIB 2401	0.844288	0.000873939	PBS
Paenibacillus albicereus	0.843938	0.0322299	PBS
Streptomyces anulatus	0.843506	0.00122914	PBS
Thermus parvatiensis	0.843334	0.00275231	PBS
Treponema succinifaciens	0.841842	0.0102806	PBS
Sphingobium amiense	0.841628	0.0126348	PBS
Agrococcus sp. SCSIO52902	0.840997	0.00912069	PBS
Nannocystis poenicansa	0.840944	0.00123994	PBS
Allomeiothermus silvanus	0.840867	0.00626858	PBS
Paraconexibacter antarcticus	0.840092	0.00146266	PBS
Hymenobacter aerilatus	0.839037	0.000744722	PBS
Sphingosinicella microcystinivorans	0.837998	0.0261617	PBS
Haliangium ochraceum	0.837905	0.00337968	PBS
Anaeromyxobacter sp. K	0.837818	0.00129594	PBS
Azospira restricta	0.837327	0.0316623	PBS
Paenibacillus tianjinensis	0.837137	0.0254995	PBS
Lactococcus lactis	0.836572	0.0310895	PBS
Caldimonas thermodepolymerans	0.836216	0.00102663	PBS
Iamia majanohamensis	0.833988	0.00198222	PBS
Streptomyces sp. GMY02	0.8331	0.000862593	PBS
Paenibacillus jilunlii	0.832145	0.0195946	PBS
Sodalis ligni	0.832038	0.0278846	PBS
Streptomyces xanthophaeus	0.831	0.000800239	PBS
Desulfurivibrio alkaliphilus	0.829828	0.0156781	PBS
Dyadobacter fermentans	0.829731	0.00266326	PBS
Wolbachia endosymbiont (group A) of Apoderus coryli	0.829408	0.00331066	PBS
Pimelobacter simplex	0.827236	0.00221431	PBS
Brevibacillus choshinensis	0.827118	0.0239928	PBS
Tellurirhabdus rosea	0.825357	0.0223109	PBS
Halobacillus halophilus	0.82456	0.0287617	PBS
Archangium gephyra	0.824186	0.0123612	PBS
Alicyclobacillus dauci	0.82374	0.0122462	PBS
Desulfuromonas soudanensis	0.822798	0.00357086	PBS
Leifsonia sp. 21MFCrub1.1	0.822771	0.00337166	PBS
Aquisphaera giovannonii	0.822438	0.00878471	PBS
Thauera aminoaromatica	0.821008	0.0334568	PBS
Trueperella pecoris	0.820469	0.00273413	PBS
Arachnia propionica	0.820367	0.0275898	PBS
Umezawaea sp. Da 62-37	0.819305	0.0028654	PBS
Anaeromyxobacter paludicola	0.819112	0.00134498	PBS
Aquiflexum balticum	0.817799	0.00116796	PBS
Bordetella genomosp. 8	0.816691	0.00161102	PBS
Paracoccus denitrificans	0.815528	0.00483159	PBS
Xanthomonas translucens	0.814993	0.0022478	PBS
Epidermidibacterium keratini	0.814951	0.0221482	PBS
Paracoccus saliphilus	0.814899	0.00515649	PBS
Marichromatium purpuratum	0.813465	0.000534903	PBS
Hymenobacter jejuensis	0.812586	0.00625292	PBS
Corynebacterium afermentans	0.812483	0.0123303	PBS
Pseudomonas otitidis	0.811855	0.00596646	PBS
Actinoplanes sichuanensis	0.811796	0.00225377	PBS
Marispirochaeta sp.	0.811686	0.00278068	PBS
Caldithrix abyssi	0.810651	0.00448283	PBS
Dactylosporangium vinaceum	0.810558	0.000611522	PBS
Streptomyces sp. WAC 01438	0.809231	0.00128465	PBS
Desulfonema limicola	0.808567	0.0391639	PBS
Azorhizobium caulinodans	0.808473	0.00200256	PBS
Microbulbifer sp. A4B17	0.808403	0.00208042	PBS
Geobacillus proteiniphilus	0.80699	0.0298969	PBS
Luteitalea sp. TBR-22	0.805989	0.000792768	PBS
Piscinibacter gummiphilus	0.805555	0.0101989	PBS
Parasphaerochaeta coccoides	0.805146	0.0220749	PBS
Streptomyces sp. MRC013	0.804614	0.002772	PBS
Cupriavidus basilensis	0.804059	0.0396565	PBS
Paraburkholderia pallida	0.803533	0.00106375	PBS
Pseudomonas citronellolis	0.803226	0.00209702	PBS
Paenibacillus swuensis	0.801308	0.0187324	PBS
Paenibacillus cellulosilyticus	0.799296	0.0414448	PBS
Amycolatopsis sp. 2-2	0.798893	0.0263743	PBS
Pseudomonas protegens	0.79888	0.0366855	PBS
Massilia varians	0.798611	0.00129798	PBS
Roseomonas sp. FDAARGOS_362	0.798539	0.0310209	PBS
Iamia sp. SCSIO 61187	0.798054	0.00366381	PBS
Nocardioides sp. HDW12B	0.797969	0.00337968	PBS
Geodermatophilus sp. DSM 44513	0.797729	0.00154439	PBS
Paraburkholderia phytofirmans	0.797675	0.00898635	PBS
Actinokineospora sp. UTMC 2448	0.795472	0.0184997	PBS
Bradyrhizobium diazoefficiens	0.794929	0.0147354	PBS
Pseudodesulfovibrio portus	0.792471	0.0418148	PBS
Thermoanaerobacter sp. X514	0.792069	0.038956	PBS
Pseudoduganella flava	0.790806	0.00224184	PBS
Corallococcus coralloides	0.790726	0.024234	PBS
Tessaracoccus aquimaris	0.790515	0.00077222	PBS
Corynebacterium suedekumii	0.790353	0.00123967	PBS
Cyanobacterium aponinum	0.789997	0.000999873	PBS
Pseudonocardia autotrophica	0.789849	0.00489275	PBS
Kitasatospora sp. HUAS 3-15	0.789237	0.0325822	PBS
Streptomyces genisteinicus	0.788951	0.002299	PBS
Nocardioides scoriae	0.78737	0.000167097	PBS
Rhodococcus sp. LW-XY12	0.786813	0.00169463	PBS
Anoxybacillus caldiproteolyticus	0.78677	0.00426529	PBS
Fictibacillus enclensis	0.786093	0.00702017	PBS
Sphingobacterium sp. ML3W	0.785851	0.0326308	PBS
Pirellulimonas nuda	0.78583	0.000721765	PBS
Nocardia brasiliensis	0.783764	0.0481315	PBS
Pseudodesulfovibrio cashew	0.783494	0.0249097	PBS
Propioniciclava sp. MC1595	0.783042	0.00320878	PBS
Deinococcus ficus	0.782479	0.00429687	PBS
Bradyrhizobium japonicum	0.782259	0.0040749	PBS
Paenibacillus sp. CC-CFT742	0.781214	0.00420911	PBS
Pseudomonas sp. TUM22785	0.780912	0.00258452	PBS
Candidatus Promineifilum breve	0.780817	0.0113397	PBS
Streptosporangium sp. caverna	0.779423	0.0495331	PBS
Streptomyces spectabilis	0.777725	0.000292491	PBS
Salinibacter ruber	0.77767	0.00472824	PBS
Actinoplanes missouriensis	0.77737	0.000437553	PBS
Paenibacillus sp. sptzw28	0.776878	0.0270345	PBS
Pseudomonas knackmussii	0.775847	0.00577197	PBS
Arthrobacter sp. FW306-07-I	0.775788	0.00365686	PBS
Actinomadura verrucosospora	0.775573	0.0048562	PBS
Pseudomonas alcaligenes	0.775031	0.0429761	PBS
Kutzneria albida	0.774853	0.00322485	PBS
Arsenicicoccus sp. oral taxon 190	0.774295	0.00419123	PBS
Nocardiopsis exhalans	0.773167	0.0026714	PBS
Spirochaeta thermophila	0.77282	0.0281564	PBS
Catellatospora sp. IY07-71	0.7709	0.0184356	PBS
Pulveribacter suum	0.770684	0.000887147	PBS
Burkholderia mallei	0.770071	0.0427667	PBS
Allomuricauda Muricauda sp. SCSIO 65647	0.769631	0.000190674	PBS
Serpentinimonas maccroryi	0.767674	0.000635356	PBS
Ammonifex degensii	0.767513	0.0396752	PBS
Geodermatophilus obscurus	0.767306	0.00291773	PBS
Capnocytophaga sp. oral taxon 902	0.766804	0.0164298	PBS
Thermomonospora amylolytica	0.765772	0.00348265	PBS
Magnetospirillum sp. ME-1	0.765396	0.0102806	PBS
Streptomyces sp. NHF165	0.765394	0.00113313	PBS
Actinomarinicola tropica	0.76531	0.000884932	PBS
Exiguobacterium aurantiacum	0.76516	0.00752142	PBS
Citrobacter koseri	0.76512	0.00158796	PBS
Microbacterium sp. Nx66	0.764963	0.0258851	PBS
Candidatus Walczuchella monophlebidarum	0.763931	0.000141483	PBS
Streptomyces tubbatahanensis	0.76345	0.00156432	PBS
Nocardioides aromaticivorans	0.761943	0.00172305	PBS
Brachybacterium sp. SGAir0954	0.761673	0.0076715	PBS
Aureimonas populi	0.761484	0.00962479	PBS
Neorhizobium petrolearium	0.760531	0.00262032	PBS
Methylorubrum extorquens	0.760355	0.0186677	PBS
Paenibacillus lautus	0.759901	0.0373638	PBS
Streptomyces sp. FZ201	0.759877	0.000943729	PBS
Pseudonocardia broussonetiae	0.759742	0.00784797	PBS
Halomonas sp. PAMB 3232	0.758341	0.023459	PBS
Schaalia sp. HMT-172	0.757846	0.000929806	PBS
Mucilaginibacter mallensis	0.757738	0.00558869	PBS
Winogradskyella forsetii	0.757736	0.000830831	PBS
Streptomyces sp. SCSIO ZS0520	0.757708	0.00158553	PBS
Streptomyces sp. HL-66	0.757693	0.00271162	PBS
Denitratisoma oestradiolicum	0.757005	0.0398621	PBS
Actinomyces slackii	0.756671	0.00607943	PBS
Variovorax sp. PBL-E5	0.755487	0.027077	PBS
Actinomadura madurae	0.755416	0.0137222	PBS
Lactiplantibacillus pentosus	0.754679	0.020389	PBS
Lysinibacillus sp. OF-1	0.7544	0.0252894	PBS
Kiritimatiella glycovorans	0.754324	0.0100368	PBS
Bordetella bronchialis	0.754138	0.0016928	PBS
Phytohabitans suffuscus	0.753829	0.00220498	PBS
Frigoribacterium sp. NBH87	0.753154	0.000358548	PBS
Mycolicibacterium neoaurum	0.753091	0.00334409	PBS
Tessaracoccus defluvii	0.753074	0.00385841	PBS
Acidovorax sp. HDW3	0.752887	0.0018734	PBS
Brachybacterium saurashtrense	0.752823	0.0224268	PBS
Acinetobacter schindleri	0.752121	0.0166605	PBS
Micromonospora aurantiaca	0.752034	0.0254429	PBS
Catenulispora acidiphila	0.750789	0.0029954	PBS
Methylococcus sp. Mc7	0.75022	0.00246612	PBS
Luteitalea pratensis	0.750034	0.000928063	PBS
Planococcus plakortidis	0.749248	0.00951845	PBS
Intrasporangium calvum	0.74922	0.000674595	PBS
Acidovorax carolinensis	0.748667	0.0421087	PBS
Streptomyces sp. VNUA116	0.748504	0.000914391	PBS
Nonomuraea coxensis	0.747795	0.00783144	PBS
Aeromonas simiae	0.74581	0.00624096	PBS
Bordetella hinzii	0.745667	0.0173808	PBS
Clostridium sp. CF011	0.744644	0.0402248	PBS
Polyangium aurulentum	0.744097	0.0143362	PBS
Stenotrophomonas sp. 610A2	0.743606	0.00513077	PBS
Streptomyces niveus	0.743487	0.00276491	PBS
Oceanithermus profundus	0.743105	0.00241546	PBS
Bradyrhizobium sp. 187	0.74305	0.00304267	PBS
Nocardioides rotundus	0.742972	0.00630396	PBS
Marinobacter salarius	0.742787	0.00449259	PBS
Azospira inquinata	0.742651	0.0126351	PBS
Methylobacterium radiotolerans	0.742415	0.0492917	PBS
Azoarcus olearius	0.742052	0.0359302	PBS
Streptomyces subrutilus	0.741967	0.000685173	PBS
Rhizobium ruizarguesonis	0.741515	0.0109563	PBS
Streptomyces griseoviridis	0.740262	0.000468567	PBS
Desulfuromonas thiophila	0.739767	0.010358	PBS
Nitratifractor salsuginis	0.739518	0.0110587	PBS
Fervidibacillus halotolerans	0.739119	0.0236948	PBS
Streptomyces lydicus	0.73903	0.0220977	PBS
Lysinibacillus sphaericus	0.73901	0.00131307	PBS
Raineyella sp. LH-20	0.738558	0.0464463	PBS
Ottowia sp. oral taxon 894	0.737939	0.0132169	PBS
Streptomyces seoulensis	0.737925	0.00327152	PBS
Streptomyces albus	0.73731	0.00275921	PBS
Amycolatopsis sp. Hca4	0.737216	0.000850277	PBS
Raineyella sp. W15-4	0.737199	0.0231731	PBS
Actinomadura graeca	0.736788	0.0157185	PBS
Streptacidiphilus sp. PB12-B1b	0.736148	0.00494667	PBS
Helicobacter canadensis	0.736094	0.0363498	PBS
Prochlorococcus marinus	0.735869	0.0407242	PBS
Microbacterium chocolatum	0.735756	0.000106875	PBS
Brooklawnia sp. SH051	0.735745	0.00221257	PBS
Desulfomonile tiedjei	0.735681	0.000104377	PBS
Propionibacterium acidifaciens	0.735464	0.000596722	PBS
Nodosilinea sp. E11	0.735348	0.00355116	PBS
Corallococcus sp. EGB	0.735211	0.00219297	PBS
Polynucleobacter necessarius	0.734669	0.00219297	PBS
Streptomyces sp. MA3_2.13	0.734144	0.00325527	PBS
Leclercia adecarboxylata	0.734129	0.0224268	PBS
Cupriavidus cauae	0.733954	0.0108744	PBS
Pararhodospirillum photometricum	0.733821	0.000937071	PBS
Gallaecimonas kandeliae	0.733781	0.0393233	PBS
Stenotrophomonas rhizophila	0.733613	0.00123247	PBS
Cellulomonas sp. ES6	0.73261	0.00187241	PBS
Pseudobacter ginsenosidimutans	0.731956	0.035349	PBS
Baekduia alba	0.731387	0.00181172	PBS
Thermus antranikianii	0.730846	0.0216193	PBS
Mesobacillus subterraneus	0.73079	0.0240172	PBS
Corynebacterium tuberculostearicum	0.730603	0.00417977	PBS
Deinococcus radiophilus	0.730137	0.00467532	PBS
Roseibium aggregatum	0.730077	0.0327506	PBS
Aliarcobacter cryaerophilus	0.730002	0.0384845	PBS
Congregibacter litoralis	0.729962	0.00120226	PBS
Bradyrhizobium erythrophlei	0.729819	0.0107989	PBS
Geomonas sp. RF6	0.729628	0.0408642	PBS
Rhodococcus opacus	0.729613	0.00165647	PBS
Corallococcus macrosporus	0.72953	0.00677639	PBS
Macrococcus armenti	0.728948	0.0270518	PBS
Streptomyces kanamyceticus	0.728729	0.00303697	PBS
Bacillus sp. KH172YL63	0.728695	0.0187461	PBS
Actinacidiphila bryophytorum	0.728542	0.0200546	PBS
Shewanella putrefaciens	0.728238	0.0113752	PBS
Micromonospora carbonacea	0.727982	0.0281309	PBS
Rhizorhabdus dicambivorans	0.727806	0.0119656	PBS
Paenibacillus riograndensis	0.727575	0.00755724	PBS
Methylobacterium brachiatum	0.727359	0.000836639	PBS
Thermanaerovibrio velox	0.726996	0.0337418	PBS
Echinicola rosea	0.725834	0.0172242	PBS
Pseudarthrobacter sp. NIBRBAC000502772	0.725743	0.000991775	PBS
Deinococcus wulumuqiensis	0.72396	0.013904	PBS
Kocuria flava	0.723199	0.0073338	PBS
Psychrobacter sp. PraFG1	0.723159	0.00159308	PBS
Oryzomicrobium terrae	0.722699	0.00193045	PBS
Phreatobacter cathodiphilus	0.72262	0.00162006	PBS
Saccharopolyspora erythraea	0.722463	0.0173808	PBS
Aquihabitans sp. G128	0.722405	0.0183716	PBS
Corynebacterium atypicum	0.722284	0.0177432	PBS
Streptomyces sp. FXJ1.172	0.721099	0.000871266	PBS
Pseudooceanicola spongiae	0.720919	0.0054459	PBS
Lysinibacillus irui	0.719122	0.0193029	PBS
Oceanimonas sp. GK1	0.718319	0.00838038	PBS
Streptomyces sp. SGAir0924	0.71795	0.00303151	PBS
Streptomyces aurantiacus	0.717315	0.00493455	PBS
Sphaerochaeta associata	0.7172	0.0367911	PBS
Corynebacterium halotolerans	0.717112	0.000670491	PBS
Neochlamydia sp. S13	0.716391	0.000566164	PBS
Variovorax sp. PBS-H4	0.715129	0.00448417	PBS
Cellulomonas sp. C5510	0.714483	0.0123848	PBS
Levilactobacillus koreensis	0.714252	0.00868092	PBS
Novosphingobium resinovorum	0.713953	0.0063335	PBS
Acinetobacter indicus	0.713841	0.0153867	PBS
Dialister massiliensis	0.713368	0.000883394	PBS
Streptomyces sp. HUAS CB01	0.713223	0.000422736	PBS
Gemmata obscuriglobus	0.71318	0.0019674	PBS
Comamonas sp. ZM22	0.712975	0.0492551	PBS
Planctomyces sp. SH-PL62	0.71292	0.0135686	PBS
Pseudomonas mendocina	0.712766	0.0131509	PBS
Streptomyces cyaneochromogenes	0.712389	0.00118408	PBS
Corynebacterium propinquum	0.711813	0.00338805	PBS
Pseudofrankia inefficax	0.711321	0.0262523	PBS
Serinicoccus profundi	0.710935	0.00856763	PBS
Corynebacterium sphenisci	0.710662	0.00993551	PBS
Deinococcus sp. AJ005	0.710293	0.00244768	PBS
Rhodococcus sp. X156	0.709573	0.0217278	PBS
Geitlerinema sp. PCC 7407	0.70955	0.00874471	PBS
Staphylococcus xylosus	0.708754	0.00474601	PBS
Occultella kanbiaonis	0.708697	0.000498086	PBS
Miltoncostaea oceani	0.708532	0.00406856	PBS
Rhizobium sp. TRM96650	0.708097	0.0498611	PBS
Actinomyces weissii	0.707491	0.044736	PBS
Nocardioides houyundeii	0.706569	0.00148427	PBS
Emticicia oligotrophica	0.706538	0.00214734	PBS
Methylomagnum ishizawai	0.703912	0.0458649	PBS
Vulgatibacter incomptus	0.703616	0.00265827	PBS
Tessaracoccus flavus	0.703261	0.00131865	PBS
Desulfurispirillum indicum	0.702861	0.0234208	PBS
Pyxidicoccus parkwaysis	0.702795	0.0224138	PBS
Sphaerobacter thermophilus	0.702467	0.00088223	PBS
Deinococcus sp. NW-56	0.701069	0.0136966	PBS
Brachybacterium sp. Z12	0.700577	0.00262032	PBS
Thiohalobacter sp. IOR34	0.70045	0.00273413	PBS
Acetobacter aceti	0.700444	0.0115327	PBS
Phaeobacter inhibens	0.700265	0.0187	PBS
Aquabacterium sp. J223	0.700074	0.0113522	PBS
Micromonospora sp. WMMA1947	0.699807	0.0104218	PBS
Nocardioides sp. dk884	0.699769	0.00603608	PBS
Sphingopyxis macrogoltabida	0.699514	0.00953773	PBS
Actinosynnema mirum	0.699157	0.00283482	PBS
Conexibacter woesei	0.698041	0.00150152	PBS
Burkholderia ubonensis	0.69786	0.00856763	PBS
Dermacoccus nishinomiyaensis	0.696641	0.00267328	PBS
Bradyrhizobium quebecense	0.696348	0.00123606	PBS
Mucilaginibacter gossypii	0.695225	0.00192877	PBS
Dongshaea marina	0.695028	0.0184676	PBS
Frankia alni	0.694493	0.000138348	PBS
Syntrophotalea acetylenica	0.69449	0.0260788	PBS
Gilvibacter sp. SZ-19	0.694413	0.00266202	PBS
Mucilaginibacter ginkgonis	0.69441	0.000494143	PBS
Streptomyces sp. TLI_053	0.694267	0.0044807	PBS
Marinobacter sp. NP-4(2019)	0.694165	0.00928914	PBS
Chryseobacterium joostei	0.693924	0.000577255	PBS
Pseudomonas orientalis	0.693752	0.00789043	PBS
Glutamicibacter protophormiae	0.693544	0.00641725	PBS
Duganella zoogloeoides	0.693048	0.00210961	PBS
Microbacterium oxydans	0.692635	0.0277721	PBS
Streptomyces sp. HUAS YS2	0.691981	0.000507257	PBS
Rhizobium etli	0.691642	0.0296282	PBS
Cupriavidus sp. P-10	0.691428	0.000722232	PBS
Variovorax sp. PAMC28562	0.691331	0.00357792	PBS
Streptomyces sp. CB09001	0.690673	0.00543356	PBS
Fulvivirga ligni	0.69011	0.000876844	PBS
Roseateles depolymerans	0.690061	0.00538159	PBS
Facklamia hominis	0.689886	0.0404265	PBS
Streptomyces laculatispora	0.689876	0.00264955	PBS
Tardibacter chloracetimidivorans	0.689802	0.000300654	PBS
Lignipirellula cremea	0.68977	0.021364	PBS
Gemmatirosa kalamazoonensis	0.689651	0.0154252	PBS
Cellulomonas flavigena	0.689524	0.000469656	PBS
Geobacter pickeringii	0.689436	0.0254023	PBS
Sporosarcina sp. 0.2-SM1T-5	0.689285	0.0306567	PBS
Rubinisphaera brasiliensis	0.688856	0.000670491	PBS
Myxococcus hansupus	0.688813	0.0034937	PBS
Rubrobacter radiotolerans	0.688407	0.0161231	PBS
Sinomicrobium kalidii	0.687781	0.0123076	PBS
Roseococcus microcysteis	0.687779	0.0212574	PBS
Streptomyces peucetius	0.687366	0.00305198	PBS
Burkholderia gladioli	0.687327	0.0201914	PBS
Caulobacter sp. NIBR2454	0.687272	0.00112497	PBS
Chimaeribacter arupi	0.686693	0.000865243	PBS
Thermus aquaticus	0.686676	0.00634746	PBS
Actinomyces qiguomingii	0.686573	0.00400374	PBS
Streptomyces sp. SirexAA-E	0.686355	0.01763	PBS
Streptomyces sp. HM190	0.685946	0.00156924	PBS
Pseudonocardia abyssalis	0.685581	0.00305035	PBS
Corynebacterium frankenforstense	0.685472	0.0024218	PBS
Natranaerobius thermophilus	0.685402	0.0145176	PBS
Streptomyces sp. SYP-A7193	0.684964	0.000494797	PBS
Microvirga lotononidis	0.684942	0.0150809	PBS
Egicoccus halophilus	0.684611	0.000136202	PBS
Urbifossiella limnaea	0.684595	0.0220929	PBS
Stackebrandtia nassauensis	0.684249	0.00674015	PBS
Parasaccharibacter apium	0.684056	0.00203881	PBS
Agrobacterium sp. 33MFTa1.1	0.683719	0.000642441	PBS
Caulobacter sp. S6	0.683593	0.0102397	PBS
Rothia mucilaginosa	0.682246	0.0288963	PBS
Corynebacterium aurimucosum	0.68215	0.00830034	PBS
Rathayibacter sp. VKM Ac-2805	0.682129	0.00158253	PBS
Bacillus sp. OxB-1	0.682098	0.0282899	PBS
Marivirga sp. BDSF4-3	0.681908	0.00016367	PBS
Nocardioides marmotae	0.681708	0.00195675	PBS
Diaphorobacter sp. HDW4A	0.68154	0.00178203	PBS
Eikenella corrodens	0.681463	0.00138498	PBS
Paenibacillus pabuli	0.681133	0.0131428	PBS
Rhodococcus sp. BH4	0.680884	0.000541715	PBS
Pseudomonas sp. FP2309	0.680705	0.000590841	PBS
Brevundimonas sp.	0.68067	0.000994763	PBS
Geovibrio thiophilus	0.680119	0.00418911	PBS
Kribbella flavida	0.679748	0.00327373	PBS
Yersinia enterocolitica	0.679491	0.0027821	PBS
Oerskovia sp. KBS0722	0.679101	0.000389922	PBS
Halomonas piscis	0.679006	0.0168437	PBS
Xylophilus rhododendri	0.678757	0.045125	PBS
Pseudomonas shirazica	0.67848	0.0204287	PBS
Thermotomaculum hydrothermale	0.677962	0.0224268	PBS
Arthrobacter sp. PM3	0.677209	0.000432526	PBS
Streptomyces collinus	0.677173	0.0384476	PBS
Microcella flavibacter	0.677027	0.00500194	PBS
Streptomyces aureoverticillatus	0.676725	0.0311949	PBS
Spiribacter halobius	0.676403	0.0132169	PBS
Agromyces sp. LHK192	0.676098	0.0309925	PBS
Gottfriedia acidiceleris	0.675985	0.0120854	PBS
Herbaspirillum seropedicae	0.675714	0.0278155	PBS
Thiothrix litoralis	0.675237	0.0028599	PBS
Kitasatospora sp. MMS16-BH015	0.674821	0.0270767	PBS
Modestobacter sp. L9-4	0.67479	0.00399914	PBS
Escherichia marmotae	0.674688	0.027077	PBS
Melittangium boletus	0.674069	0.0296282	PBS
Paenarthrobacter ureafaciens	0.673789	0.00473497	PBS
Marinobacter nauticus	0.673709	0.0156781	PBS
Synechococcus sp. CBW1006	0.673701	0.0396565	PBS
Nocardiopsis sp. HUAS JQ3	0.673452	0.0270345	PBS
Actinomyces trachealis	0.673172	0.013991	PBS
Thiocapsa sp.	0.672801	0.0223149	PBS
Corynebacterium deserti	0.672766	0.00991687	PBS
Shinella sp. H4-D48	0.672127	0.00115994	PBS
Corynebacterium hindlerae	0.671657	0.000893891	PBS
Kosakonia cowanii	0.671509	0.021489	PBS
Pseudosulfitobacter pseudonitzschiae	0.671163	0.00373321	PBS
Deinococcus gobiensis	0.670909	0.00376605	PBS
Terriglobus roseus	0.670524	0.0151022	PBS
Sulfitobacter sp. CB2047	0.670382	0.000430368	PBS
Streptomyces sp. 11-1-2	0.670192	0.00102814	PBS
Saccharothrix sp. 6-C	0.670061	0.0142472	PBS
Streptomyces sp. INR7	0.669978	0.00110979	PBS
Roseomonas haemaphysalidis	0.669945	0.0184933	PBS
Allomuricauda sp.	0.669493	0.00765713	PBS
Verrucomicrobium spinosum	0.669238	0.0406604	PBS
Streptomyces rapamycinicus	0.668788	0.0143815	PBS
Actinomyces massiliensis	0.668731	0.00399914	PBS
Parvibaculum lavamentivorans	0.668483	0.00338805	PBS
Deinococcus sp. AB2017081	0.66847	0.0256755	PBS
Comamonas flocculans	0.668233	0.00535353	PBS
Chitinophaga sp. LS1	0.667571	0.0289409	PBS
Klebsiella huaxiensis	0.667563	0.015185	PBS
Actinomyces faecalis	0.667562	0.0441201	PBS
Geobacillus sp. E263	0.666923	0.0219051	PBS
Kitasatospora fiedleri	0.666919	0.0193969	PBS
Geomonas subterranea	0.666578	0.00530475	PBS
Amycolatopsis sp. DSM 110486	0.666529	0.00729071	PBS
Thiomicrospira microaerophila	0.666422	0.00156873	PBS
Gordonia sp. PP30	0.666318	0.00214367	PBS
Bacillus smithii	0.665669	0.0211905	PBS
Serinicoccus chungangensis	0.665597	0.01052	PBS
Pontibacter sp. SGAir0037	0.665292	0.00405624	PBS
Thermobifida halotolerans	0.665155	0.00202903	PBS
Achromobacter insolitus	0.664541	0.00464113	PBS
Chryseobacterium carnipullorum	0.664524	0.00033787	PBS
Brevundimonas vesicularis	0.664443	0.00239919	PBS
Pseudonocardia sp. DSM 110487	0.664241	0.0184997	PBS
Roseitalea porphyridii	0.663822	0.00270353	PBS
Agrobacterium vitis	0.663481	0.0367383	PBS
Paracoccus sp. SCSIO 75233	0.663414	0.0115039	PBS
Streptomyces sp. SAT1	0.663035	0.00171828	PBS
Serratia symbiotica	0.662871	0.0153125	PBS
Paracoccus aerodenitrificans	0.662034	0.00285811	PBS
Pseudomonas sp. AN-1	0.662002	0.00104492	PBS
Marinithermus hydrothermalis	0.661968	0.0492917	PBS
Luteipulveratus mongoliensis	0.661883	0.000243661	PBS
Amycolatopsis sp. TNS106	0.66143	0.0194302	PBS
Schaalia cardiffensis	0.661388	0.00343722	PBS
Brachybacterium ginsengisoli	0.661173	0.000928727	PBS
Ectothiorhodospira sp. BSL-9	0.659813	0.011037	PBS
Oceanimonas pelagia	0.659679	0.0278412	PBS
Saccharopolyspora pogona	0.659419	0.00908084	PBS
Deinococcus actinosclerus	0.658795	0.0198569	PBS
Desulfopila sp. IMCC35008	0.65879	0.0115906	PBS
Streptomyces avermitilis	0.658651	0.000987327	PBS
Cellulomonas shaoxiangyii	0.658634	0.000912976	PBS
Actinoplanes sp. OR16	0.658463	0.0387373	PBS
Ehrlichia ruminantium	0.658143	0.0461735	PBS
Caulobacter sp. NIBR1757	0.657228	0.00730633	PBS
Streptomyces sp. CB09030	0.656884	0.00133123	PBS
Streptomyces formicae	0.656878	0.00995675	PBS
Thermoanaerobacter kivui	0.656834	0.0217278	PBS
Humisphaera borealis	0.656777	0.0127784	PBS
Streptomyces sp. 891-h	0.656757	0.00574677	PBS
Corynebacterium ciconiae	0.65664	0.0298513	PBS
Amycolatopsis sp. WQ 127309	0.656365	0.00500409	PBS
Anaeromyxobacter sp. Fw109-5	0.656151	0.0323713	PBS
Enterobacter bugandensis	0.655359	0.0241921	PBS
Alicyclobacillus sp. SO9	0.654966	0.0165313	PBS
Anaeromyxobacter oryzae	0.654884	0.00654086	PBS
Alloactinosynnema sp. L-07	0.654548	0.00198968	PBS
Glaciimonas sp. PAMC28666	0.65451	0.0141495	PBS
Homoserinibacter sp. YIM 151385	0.65448	0.0132418	PBS
Propionimicrobium sp. PCR01-08-3	0.65433	0.000587221	PBS
Caldicellulosiruptor acetigenus	0.654297	0.0053593	PBS
Massilia sp. DM-R-R2A-13	0.654209	0.00128465	PBS
Barrientosiimonas endolithica	0.654018	0.0310393	PBS
Actinomyces sp. 432	0.653969	0.0182495	PBS
Nocardioides humi	0.653871	0.000765011	PBS
Sediminicoccus rosea	0.653474	0.0175117	PBS
Micropruina glycogenica	0.653398	0.0033482	PBS
Aeoliella mucimassa	0.65304	0.0140965	PBS
Bradyrhizobium sp. CB82	0.652451	0.0288963	PBS
Corynebacterium doosanense	0.652436	0.0116758	PBS
Actinoplanes ianthinogenes	0.65215	0.00455698	PBS
Bordetella bronchiseptica	0.652131	0.0156781	PBS
Leisingera sp. NJS201	0.65141	0.000177217	PBS
Brevibacterium luteolum	0.651256	0.0178478	PBS
Thermobifida alba	0.651162	0.00214734	PBS
Deinococcus aetherius	0.651053	0.0128259	PBS
Rhodopseudomonas boonkerdii	0.650741	0.00036878	PBS
Agrococcus sp. REN33	0.650643	0.00222681	PBS
Roseibium alexandrii	0.650542	0.000769816	PBS
Luteibacter anthropi	0.650401	0.000294568	PBS
Desulfobacter postgatei	0.649837	0.0259736	PBS
Georgenia faecalis	0.649759	0.00060128	PBS
Nakamurella panacisegetis	0.649732	0.00176275	PBS
Microbacterium oryzae	0.649675	0.00330446	PBS
Jannaschia sp. W003	0.64933	0.000630951	PBS
Dactylosporangium roseum	0.649208	0.00155311	PBS
Pseudomonas cannabina	0.649087	0.0311224	PBS
Nocardiopsis dassonvillei	0.64893	0.0455704	PBS
Treponema sp. OMZ 838	0.648828	0.00391009	PBS
Tolumonas auensis	0.648638	0.0138782	PBS
Streptomyces griseocarneus	0.648494	0.00211584	PBS
Streptomyces atratus	0.648114	0.000668363	PBS
Quatrionicoccus australiensis	0.648085	0.000253455	PBS
Nocardioides sp. LMS-CY	0.647496	0.00446179	PBS
Lysobacter gummosus	0.646821	0.00721289	PBS
Blastococcus saxobsidens	0.64659	0.00752894	PBS
Roseivivax sp. THAF30	0.646069	0.00291021	PBS
Janibacter indicus	0.645835	0.000565881	PBS
Streptomyces yatensis	0.645363	0.00127352	PBS
Microbacterium elymi	0.645248	0.000466226	PBS
Bifidobacterium subtile	0.64483	0.0326308	PBS
Friedmanniella luteola	0.644455	0.00876824	PBS
Actinomyces israelii	0.644299	0.00317681	PBS
Nocardioides anomalus	0.644151	0.00124098	PBS
Caulobacter rhizosphaerae	0.64405	0.00465199	PBS
Cellulomonas fengjieae	0.643835	0.00227041	PBS
Pontibacter korlensis	0.643831	0.0114816	PBS
Lautropia mirabilis	0.643571	0.000617233	PBS
Streptomyces qaidamensis	0.643459	0.0118816	PBS
Dactylosporangium fulvum	0.643132	0.00556427	PBS
Breoghania sp. L-A4	0.643097	0.0279459	PBS
Streptomyces leeuwenhoekii	0.642709	0.00134145	PBS
Chromobacterium phragmitis	0.642259	0.00717309	PBS
Saliniradius amylolyticus	0.642154	0.000862593	PBS
Dyadobacter pollutisoli	0.641827	0.000699992	PBS
Dyadobacter fanqingshengii	0.641706	0.00757805	PBS
Streptomyces actuosus	0.641695	0.00315307	PBS
Synechococcus elongatus	0.641401	0.026967	PBS
Arachidicoccus terrestris	0.641102	0.00067723	PBS
Kibdelosporangium phytohabitans	0.640824	0.00168856	PBS
Streptomyces tanashiensis	0.640212	0.00655933	PBS
Kitasatospora sp. NA04385	0.640184	0.00657781	PBS
Streptomyces sp. NEAU-sy36	0.639987	0.00379888	PBS
Thauera sp. WB-2	0.639952	0.0110016	PBS
Mycolicibacterium litorale	0.639698	0.0229999	PBS
Acinetobacter soli	0.639668	0.00249871	PBS
Siminovitchia fortis	0.639481	0.0171201	PBS
Streptomyces flavofungini	0.639416	0.00142288	PBS
Hydrogenophaga crocea	0.639224	0.0113965	PBS
Chlorobaculum parvum	0.638744	0.0343393	PBS
Nocardioides campestrisoli	0.638572	0.00582943	PBS
Schaalia sp. 19OD2882	0.638532	0.0317575	PBS
Streptomyces sp. So13.3	0.638275	0.0083142	PBS
Pedococcus dokdonensis	0.638035	0.00170742	PBS
Nocardioides aquaticus	0.637789	0.00581181	PBS
Acetobacter pasteurianus	0.637353	0.0113397	PBS
Streptomyces paludis	0.637307	0.0107538	PBS
Shinella sp. HZN7	0.636378	0.0148756	PBS
Streptomyces sp. HP-A2021	0.636052	0.00122529	PBS
Sutcliffiella horikoshii	0.635882	0.0401243	PBS
Conexibacter sp. SYSU D00693	0.635787	0.00343937	PBS
Dickeya dadantii	0.635667	0.0132168	PBS
Haemophilus haemolyticus	0.635641	0.0122846	PBS
Streptomyces sp. VB1	0.635299	0.047027	PBS
Streptomyces decoyicus	0.635055	0.0279024	PBS
Streptococcus ratti	0.634332	0.00913935	PBS
Paraflavitalea soli	0.634088	0.00049644	PBS
Paenibacillus sp. PAMC21692	0.633806	0.0357413	PBS
Sedimenticola thiotaurini	0.633789	0.00497173	PBS
Paenibacillus sp. IHB B 3084	0.633701	0.00834547	PBS
Aquibium microcysteis	0.633443	0.00249845	PBS
Streptomyces marincola	0.632628	0.0014449	PBS
Pseudonocardia sp. HH130630-07	0.632609	0.0232513	PBS
Chromobacterium vaccinii	0.632458	0.0277721	PBS
Pararhizobium sp. IMCC21322	0.631961	0.00779844	PBS
Fibrobacter succinogenes	0.631872	0.0115009	PBS
Aromatoleum aromaticum	0.63177	0.0414244	PBS
Bergeyella cardium	0.631508	0.00240549	PBS
Planococcus kocurii	0.631041	0.00411681	PBS
Dyella sp. BiH032	0.630687	0.000160038	PBS
Micromonospora sp. NBRC 110009	0.63056	0.00486801	PBS
Clavibacter michiganensis	0.630457	0.00811382	PBS
Microterricola viridarii	0.63043	0.0215249	PBS
Nocardioides sp. JS614	0.630249	0.00930067	PBS
Capnocytophaga haemolytica	0.630238	0.0196044	PBS
Thermus sp. PS18	0.630224	0.0144365	PBS
Amycolatopsis sp. FBCC-B4732	0.630065	0.0134925	PBS
Corynebacterium nuruki	0.629853	0.00774195	PBS
Streptomyces sp. MST-110588	0.62959	0.0146814	PBS
Geobacter sp. DSM 9736	0.629309	0.00139492	PBS
Microbacterium sp. JZ31	0.629029	0.00520077	PBS
Micromonospora sp. WMMD882	0.62889	0.00228323	PBS
Sulfuricystis thermophila	0.628868	0.0232021	PBS
Streptomyces sp. C8S0	0.628802	0.00029176	PBS
Pseudarthrobacter equi	0.628452	0.000340935	PBS
Pseudomonas benzenivorans	0.628427	0.00224955	PBS
Synechococcus sp. CBW1004	0.62827	0.00997545	PBS
Streptomyces sp. A2-16	0.62817	0.0137055	PBS
Nordella sp. HKS 07	0.628166	0.000425605	PBS
Agrobacterium vaccinii	0.627493	0.0108618	PBS
Neisseria mucosa	0.627347	0.0100757	PBS
Enterococcus sp. M190262	0.627177	0.00277498	PBS
Arthrobacter oryzae	0.627102	0.000530652	PBS
Corynebacterium confusum	0.626683	0.0252489	PBS
Nocardia wallacei	0.626445	0.0167828	PBS
Nocardioides ungokensis	0.626115	0.0013492	PBS
Botrimarina mediterranea	0.626021	0.00108238	PBS
Luteolibacter sp. SL250	0.62602	0.0123076	PBS
Dermabacter vaginalis	0.625906	0.0172941	PBS
Brucella intermedia	0.625742	0.014847	PBS
Thermus oshimai	0.625579	0.00220842	PBS
Enterococcus thailandicus	0.625552	0.0196715	PBS
Pelodictyon luteolum	0.625334	0.00493455	PBS
Curtobacterium sp. MCBD17_003	0.625241	0.00414642	PBS
Fusobacterium animalis	0.62522	0.0388893	PBS
Conexibacter sp. DBS9H8	0.625025	0.00228323	PBS
Sinorhizobium garamanticum	0.624667	0.00450317	PBS
Azoarcus sp. DD4	0.624539	0.00353531	PBS
Thermus caldilimi	0.624457	0.00499257	PBS
Caballeronia sp. SBC2	0.624272	0.00510938	PBS
Campylobacter fetus	0.624017	0.00916796	PBS
Mycolicibacterium tokaiense	0.623076	0.00599593	PBS
Flammeovirga sp. MY04	0.623043	0.00119301	PBS
Streptomyces antibioticus	0.622428	0.023464	PBS
Paenibacillus sp. JNUCC-31	0.622418	0.02262	PBS
Hymenobacter cellulosilyticus	0.621954	0.0422562	PBS
Conexibacter sp. S30A1	0.621652	0.00298028	PBS
Roseovarius indicus	0.621627	0.032194	PBS
Pseudomonas tohonis	0.621173	0.00267957	PBS
Cryobacterium arcticum	0.621093	0.0119207	PBS
Pseudonocardia petroleophila	0.62104	0.000953354	PBS
Sphingobium indicum	0.620927	0.00227719	PBS
Psychrobacter sp. YP14	0.620789	0.0138529	PBS
Flavobacterium psychrotrophum	0.620786	0.00230941	PBS
Anaerococcus mediterraneensis	0.620771	0.045073	PBS
Deinococcus deserti	0.620689	0.0423729	PBS
Ornithinimicrobium flavum	0.620607	0.00934009	PBS
Caldimonas brevitalea	0.620432	0.00309444	PBS
Actinoplanes friuliensis	0.620244	0.0114816	PBS
Paracoccus sp. MA	0.619929	0.0347636	PBS
Vagococcus fluvialis	0.619738	0.00997673	PBS
Azospirillum oryzae	0.619545	0.0128573	PBS
Melioribacter roseus	0.618972	0.00093992	PBS
Streptomyces vilmorinianum	0.618877	0.0186004	PBS
Aeromonas encheleia	0.618752	0.015159	PBS
Serinicoccus hydrothermalis	0.618692	0.0047826	PBS
Phenylobacterium parvum	0.618286	0.00463167	PBS
Jeotgalibaca porci	0.618112	0.0341327	PBS
Halotalea alkalilenta	0.617929	0.00351547	PBS
Thalassobaculum sp. OXR-137	0.617907	0.0025299	PBS
Deinococcus sp. KNUC1210	0.617346	0.00342875	PBS
Granulicella tundricola	0.616963	0.0187821	PBS
Caldicellulosiruptor changbaiensis	0.616863	0.0210853	PBS
Rhodococcus fascians	0.616147	0.0134672	PBS
Rhodospirillum centenum	0.616101	0.0184997	PBS
Chitiniphilus sp. CD1	0.615917	0.00251599	PBS
Arthrobacter caoxuetaonis	0.615702	0.0194942	PBS
Streptantibioticus cattleyicolor	0.615633	0.0139826	PBS
Mycetocola sp. JXN-3	0.615362	0.0160653	PBS
Cellulomonas wangsupingiae	0.615286	0.00391988	PBS
Azospirillum thiophilum	0.615127	0.00617135	PBS
Methylobacterium mesophilicum	0.614833	0.000386018	PBS
Chelativorans sp. AA-79	0.614711	0.0019092	PBS
Mangrovimonas sp. YM274	0.614703	0.00295077	PBS
Microcystis aeruginosa	0.614662	0.000288734	PBS
Geotalea daltonii	0.614572	0.017599	PBS
Methylomarinovum caldicuralii	0.614474	0.0435989	PBS
Streptomyces vinaceus	0.614186	0.000377785	PBS
Mariprofundus ferrinatatus	0.613923	0.00024543	PBS
Thioalkalivibrio versutus	0.613746	0.00396427	PBS
Psychrobacillus sp. AK 1817	0.613666	0.0116145	PBS
Streptomyces sp. BSE6.1	0.613383	0.02489	PBS
Brachybacterium halotolerans	0.613347	0.00705493	PBS
Micromonospora coriariae	0.613003	0.0138784	PBS
Streptomyces akebiae	0.612183	0.00914774	PBS
Cellulomonas sp. PSBB021	0.612084	0.0150195	PBS
Methylomonas denitrificans	0.611909	0.00374283	PBS
Alicyclobacillus sp. ALC3	0.611892	0.00349123	PBS
Brenneria izadpanahii	0.61173	0.0371503	PBS
Schaalia radingae	0.611452	0.00116329	PBS
Micrococcus lylae	0.611251	0.0203216	PBS
Streptomyces griseus	0.611164	0.00964149	PBS
Thermotoga sp. RQ7	0.61066	0.0029954	PBS
Chitinimonas koreensis	0.610065	0.0220563	PBS
Corynebacterium callunae	0.609938	0.0254517	PBS
Sphingomonas sp. MM-1	0.609675	0.0223948	PBS
Pseudarthrobacter sp. L1SW	0.609408	0.000401491	PBS
Nocardioides sp. HM61	0.60921	0.0385972	PBS
Actinoplanes sp. N902-109	0.6089	0.0423092	PBS
Nocardioides seonyuensis	0.60825	7.69697e-05	PBS
Bradyrhizobium prioritasuperba	0.608193	0.0179239	PBS
Nocardioides sp. zg-1228	0.608076	0.00236964	PBS
Sutterella faecalis	0.608011	0.0179463	PBS
Oceanobacillus jeddahense	0.607363	0.0311479	PBS
Ornithinimicrobium avium	0.606893	0.0333448	PBS
Brevundimonas naejangsanensis	0.606435	0.0083281	PBS
Mucisphaera calidilacus	0.606315	0.0151842	PBS
Brevundimonas albigilva	0.605946	0.0139818	PBS
Saccharomonospora glauca	0.605867	0.00287412	PBS
Streptomyces glaucescens	0.605828	0.00951845	PBS
Micromonospora purpureochromogenes	0.605713	0.000327317	PBS
Pseudomonas sp. KNUC1026	0.605707	0.00714175	PBS
Streptomyces sp. ITFR-21	0.605681	0.00546082	PBS
Deinococcus rubellus	0.605162	0.016837	PBS
Arthrobacter agilis	0.605147	0.016524	PBS
Variovorax sp. HW608	0.605071	0.0107719	PBS
Nocardioides sp. CF8	0.604598	0.000341885	PBS
Streptomyces davaonensis	0.60452	0.0160653	PBS
Rathayibacter festucae	0.604511	0.00217042	PBS
Halomonas alkalicola	0.604426	0.00201811	PBS
Deinococcus radiopugnans	0.604181	0.0210146	PBS
Methylomonas koyamae	0.604104	0.0148756	PBS
Amycolatopsis sp. FU40	0.603441	0.00592186	PBS
Roseateles sp. DAIF2	0.603281	0.0229532	PBS
Limimaricola variabilis	0.60294	0.00100325	PBS
Mycobacterium sp. SMC-8	0.602912	0.00231455	PBS
Brevundimonas pondensis	0.602755	0.00157465	PBS
Salinicola tamaricis	0.60266	0.0065737	PBS
Defluviicoccus vanus	0.602658	0.00344847	PBS
Hyphomonas neptunium	0.602522	0.000174568	PBS
Skermanella pratensis	0.60239	0.0105694	PBS
Hymenobacter volaticus	0.602343	0.00469369	PBS
Gemmata sp. SH-PL17	0.602012	0.00838209	PBS
Edwardsiella anguillarum	0.60155	0.0332973	PBS
Xanthomonas campestris	0.60155	0.0219051	PBS
Streptococcus uberis	0.601491	0.00928914	PBS
Phytohabitans flavus	0.601392	0.00901857	PBS
Pseudoduganella aquatica	0.601324	0.00549557	PBS
Bosea sp. 685	0.601159	0.0308571	PBS
Corynebacterium sp. UMB2355A	0.601006	0.0145166	PBS
Streptomyces coeruleorubidus	0.60088	0.00201977	PBS
Bifidobacterium thermophilum	0.600594	0.013442	PBS
Sanguibacter sp. HDW7	0.600036	0.00105443	PBS
Corynebacterium phocae	0.599813	0.000452504	PBS
Mycobacterium kubicae	0.5998	0.0207882	PBS
Sulfuritortus calidifontis	0.59968	0.00373295	PBS
Kocuria turfanensis	0.599518	0.0314728	PBS
Streptomyces sp. GS7	0.599382	0.000879534	PBS
Mycobacterium conspicuum	0.599381	0.00229292	PBS
Aquabacterium olei	0.599207	0.007007	PBS
Brevibacterium casei	0.599126	0.00053517	PBS
Agromyces mangrovi	0.599043	0.00514254	PBS
Tsukamurella paurometabola	0.599018	0.0146007	PBS
Glutamicibacter creatinolyticus	0.598919	0.00999035	PBS
Caulobacter mirabilis	0.598875	0.00392796	PBS
Neobacillus sp. OS1-33	0.598323	0.0460374	PBS
Streptomyces sp. ID38640	0.597789	0.010735	PBS
Aeromicrobium sp. HA	0.597358	0.00578492	PBS
Mycolicibacter heraklionensis	0.596978	0.00314323	PBS
Labilithrix luteola	0.596902	0.00272523	PBS
Methylocystis heyeri	0.596763	0.00248571	PBS
Streptomyces rectiverticillatus	0.596454	0.00304428	PBS
Sphingobium sp. V4	0.59623	0.0131508	PBS
Paracoccus suum	0.596179	0.0117218	PBS
Leifsonia shinshuensis	0.596042	0.0172312	PBS
Ancylobacter sp. WKF20	0.595574	0.00756955	PBS
Prauserella marina	0.595197	0.0100167	PBS
Austwickia chelonae	0.59496	0.00178716	PBS
Ruania suaedae	0.594765	0.0068549	PBS
Paludisphaera borealis	0.594297	0.0422352	PBS
Streptomyces fodineus	0.594201	0.00357792	PBS
Phycicoccus sp. HDW14	0.594012	0.0073338	PBS
Brachybacterium sp. GU-2	0.593996	0.0491349	PBS
Actinoalloteichus hoggarensis	0.593885	0.00102971	PBS
Vallotia Candidatus Vallotia lariciata	0.59388	9.68177e-05	PBS
Sphingobacterium bambusae	0.59379	0.000787855	PBS
Kordiimonas sp. SCSIO 12610	0.593776	0.0212973	PBS
Ornithinimicrobium sp. HY006	0.593342	0.00700021	PBS
Streptomyces sp. Li-HN-5-11	0.593276	0.00219083	PBS
Citrifermentans bremense	0.593085	0.0490705	PBS
Corynebacterium variabile	0.593013	0.0253705	PBS
Thermoflavifilum sp.	0.592488	0.00518888	PBS
Actinomyces procaprae	0.592456	0.0425481	PBS
Pandoraea pnomenusa	0.592454	0.00258382	PBS
Streptomyces sp. WA6-1-16	0.592449	0.0069455	PBS
Streptomyces vietnamensis	0.592428	0.000734533	PBS
Janibacter melonis	0.592418	0.00151803	PBS
Orrella dioscoreae	0.59218	0.00997673	PBS
Komagataeibacter xylinus	0.592017	0.0427451	PBS
Sphingomonas sp. Y38-1Y	0.591808	0.00259725	PBS
Serratia proteamaculans	0.591792	0.020195	PBS
Indioceanicola profundi	0.591517	0.0169037	PBS
Heyndrickxia oleronia	0.591385	0.03843	PBS
Brachybacterium huguangmaarense	0.5912	0.00781493	PBS
Streptomonospora litoralis	0.590843	0.0161648	PBS
Microbacterium sp. zg-Y1090	0.590734	0.000902314	PBS
Terribacillus sp. DMT04	0.590654	0.0324727	PBS
Skermanella mucosa	0.590545	0.0117645	PBS
Marinobacterium rhizophilum	0.590485	0.0167232	PBS
Hahella chejuensis	0.589972	0.000942956	PBS
Amycolatopsis sp. FDAARGOS 1241	0.589783	0.00935325	PBS
Bacillus methanolicus	0.589453	0.0368072	PBS
Corynebacterium imitans	0.589293	0.000573364	PBS
Paracoccus zhejiangensis	0.589293	0.00464251	PBS
Comamonas odontotermitis	0.589248	0.0263063	PBS
Streptomyces coralus	0.589231	0.0109828	PBS
Corynebacterium cyclohexanicum	0.589083	0.0225455	PBS
Streptomyces sp. SCA4-21	0.589039	0.000900402	PBS
Nitratireductor sp.	0.58895	0.00916796	PBS
Paracoccus aminophilus	0.588783	0.00177957	PBS
Paeniglutamicibacter sp. ZC-3	0.588727	0.00122554	PBS
Sphingomonas naphthae	0.588374	0.0363663	PBS
Acidithiobacillus sp. AMD consortium	0.588169	0.00700502	PBS
Streptomyces sp. W1SF4	0.588036	0.00355988	PBS
Achromobacter sp. B7	0.587949	0.00101692	PBS
Deinococcus peraridilitoris	0.587816	0.00413842	PBS
Chromobacterium paludis	0.587718	0.00431089	PBS
Hypericibacter terrae	0.587522	0.0198231	PBS
Cellulomonas taurus	0.587426	0.0199216	PBS
Mucilaginibacter xinganensis	0.587359	0.000551476	PBS
Streptococcus sobrinus	0.586994	0.00273683	PBS
Bradyrhizobium guangdongense	0.58699	0.0376253	PBS
Streptomyces alfalfae	0.586755	0.0220941	PBS
Modestobacter marinus	0.586585	0.0181274	PBS
Nocardioides sp. TF02-7	0.586563	0.00509765	PBS
Brevibacillus sp. JNUCC-41	0.586355	0.0454408	PBS
Solwaraspora sp. WMMD791	0.586243	0.000689534	PBS
Luteibacter aegosomatis	0.586061	0.0149028	PBS
Rhodococcus globerulus	0.586009	0.0186677	PBS
Frankia casuarinae	0.585683	0.00387909	PBS
Liquorilactobacillus mali	0.585493	0.00629007	PBS
Halomonas sp. THAF5a	0.585463	0.00828306	PBS
Nocardioides sp. cx-173	0.585402	0.000433294	PBS
Streptomyces sp. Z423-1	0.584935	0.0212213	PBS
Mycobacteroides immunogenum	0.584712	0.000202739	PBS
Streptomyces graminofaciens	0.584382	0.00887704	PBS
Streptomyces argyrophyllae	0.584256	0.0123298	PBS
Chondromyces crocatus	0.584229	0.0287617	PBS
Chitinophaga caeni	0.583869	0.000724947	PBS
Nitrospira tepida	0.583542	0.00423657	PBS
Gordonia iterans	0.583432	0.00122248	PBS
Microbacterium sp. YJN-G	0.583131	0.0014352	PBS
Bartonella sp. HY761	0.583003	0.0259811	PBS
Streptomyces angustmyceticus	0.582892	0.005959	PBS
Cellulomonas sp. Y8	0.582698	0.00964891	PBS
Micromonospora sp. WMMD987	0.582673	0.0031728	PBS
Burkholderia pyrrocinia	0.582276	0.000289397	PBS
Bordetella pseudohinzii	0.581892	0.00051479	PBS
Streptomyces durmitorensis	0.581574	0.00180469	PBS
Allomuricauda lutaonensis	0.581554	0.011142	PBS
Nocardioides sp. Kera G14	0.580561	0.00575904	PBS
Haemophilus influenzae	0.580397	0.0385922	PBS
Hydrogenophaga sp. PAMC20947	0.58031	0.000508475	PBS
Ruficoccus sp. ZRK36	0.579807	0.00344847	PBS
Agromyces archimandritae	0.579369	0.0159683	PBS
Yimella sp. cx-51	0.579281	0.00499864	PBS
Streptomyces sp. AM2-3-1	0.57926	0.00331925	PBS
Plantactinospora sp. BB1	0.57907	0.0303975	PBS
Clavibacter capsici	0.579058	0.00046157	PBS
Hydrogenophaga sp. SL48	0.579024	0.00609466	PBS
Rothia amarae	0.578986	0.00477149	PBS
Flavobacterium praedii	0.578961	0.036002	PBS
Nocardioides dokdonensis	0.578839	0.0120094	PBS
Actinocatenispora sera	0.578713	0.00377104	PBS
Nocardioides panacis	0.578511	0.00345495	PBS
Burkholderia stabilis	0.578433	0.00398416	PBS
Arthrobacter sp. NicSoilB4	0.578159	0.00730633	PBS
Luteimonas sp. MC1825	0.578129	0.0129468	PBS
Pelagovum pacificum	0.578099	0.0197217	PBS
Microbacterium esteraromaticum	0.577767	0.00621965	PBS
Streptomyces sp. RLB1-33	0.577574	0.00732802	PBS
Streptomyces sp. EAS-AB2608	0.577494	0.00765526	PBS
Streptomyces sp. KPB2	0.577366	0.0156592	PBS
Microbacterium azadirachtae	0.576927	0.0244088	PBS
Nocardiopsis alba	0.576489	0.0177831	PBS
Truepera radiovictrix	0.576245	0.00530475	PBS
Thiomicrorhabdus sp.	0.576136	0.00418811	PBS
Acuticoccus sp. MNP-M23	0.575724	0.00230941	PBS
Kocuria palustris	0.57565	0.0337147	PBS
Sporosarcina pasteurii	0.575526	0.00226899	PBS
Ancylobacter sp. TS-1	0.57527	0.0108734	PBS
Nocardioides dongkuii	0.575199	0.00918669	PBS
Natronosporangium hydrolyticum	0.575166	0.0103946	PBS
Methylobacterium aquaticum	0.574976	0.00758565	PBS
Isoptericola sp. AK164	0.574921	0.0103168	PBS
Massilia forsythiae	0.574811	0.0116765	PBS
Xanthobacter sp. YC-JY1	0.574739	0.0366855	PBS
Hymenobacter qilianensis	0.574697	0.00056482	PBS
Streptomyces cyanogenus	0.574598	0.0138775	PBS
Streptomyces sp. XC 2026	0.574532	0.0108297	PBS
Rhodanobacter sp. FDAARGOS 1247	0.574202	0.00348961	PBS
Simiduia agarivorans	0.574137	0.0155716	PBS
Corynebacterium accolens	0.57396	0.0156477	PBS
Occallatibacter riparius	0.573944	0.0173808	PBS
Streptomyces sp. 769	0.573919	0.00032341	PBS
Thermanaeromonas toyohensis	0.573625	0.0392679	PBS
Desulfosediminicola ganghwensis	0.573265	0.0047617	PBS
Jiangella alkaliphila	0.573118	0.00417814	PBS
Streptomyces sp. CdTB01	0.573022	0.000864313	PBS
Streptomyces sp. JUS-F4	0.572898	0.0258448	PBS
Micromonospora sagamiensis	0.572788	0.0010155	PBS
Nocardia tengchongensis	0.572779	0.00807809	PBS
Hankyongella ginsenosidimutans	0.572608	0.00247922	PBS
Arthrobacter sp. ERGS1:01	0.572186	0.0037423	PBS
Robbsia andropogonis	0.571181	0.0195611	PBS
Cutibacterium acnes	0.571072	0.00146943	PBS
Polynucleobacter wuianus	0.571066	0.000161004	PBS
Massilia sp. H6	0.570747	0.000808886	PBS
Microbacterium atlanticum	0.570406	0.00113799	PBS
Pseudazoarcus pumilus	0.570105	0.0182634	PBS
Gulosibacter sediminis	0.569997	0.000301422	PBS
Rubrobacter tropicus	0.569988	0.0109584	PBS
Gordonia sp. NB41Y	0.569979	0.0128259	PBS
[truncated: 1,670 more rows]

## Sheet: S2
Table2: Differential metabolites in L.johnsonii-FM1 and PBS
Compounds	Pvalue	log2FC	VIP	change
Ser-Arg-Phe-Lys	0.00184357	1.03071	1.00165	L.johnsonii-FM1
LPE(0:0/16:1)	0.00313171	1.33568	1.00435	L.johnsonii-FM1
LPE(16:1/0:0)	0.00313171	1.33568	1.00435	L.johnsonii-FM1
Salirasib	0.00659327	2.77314	1.00499	L.johnsonii-FM1
Mycophenolate mofetil	0.00190685	1.23484	1.00608	L.johnsonii-FM1
(5,7-dihydroxy-2,2-dimethyl-3,4-dihydro-2H-1-benzopyran-4-yl)oxidanesulfonic acid	0.000979365	1.22813	1.00642	L.johnsonii-FM1
9-deoxy-9-methylene-PGE2	0.0158011	3.81375	1.0067	L.johnsonii-FM1
17-Benzene trimer prostaglandin F2 cyclopropyl formamide	0.0300102	4.78411	1.00789	L.johnsonii-FM1
1-O-feruloyl-beta-D-glucose	0.043838	0.753063	1.00875	L.johnsonii-FM1
2-Methyl-4-sulfooxybutanoic acid	0.0391149	0.794118	1.00881	L.johnsonii-FM1
Palatinose	0.00505732	0.828962	1.01042	L.johnsonii-FM1
His-Asn-Phe-Lys	0.018083	1.01983	1.01153	L.johnsonii-FM1
beta-D-fructofuranosyl alpha-D-mannopyranoside	0.0177486	1.76197	1.01161	L.johnsonii-FM1
3-(2-Hydroxyphenyl)propanoic acid	0.00128718	1.47756	1.01162	L.johnsonii-FM1
Maltotriose	0.0171308	1.98147	1.01178	L.johnsonii-FM1
(Z)-7-[(1R,2R,5S)-5-hydroxy-2-[(E,3S)-3-hydroxyoct-1-enyl]-3-methylidenecyclopentyl]hept-5-enoic acid	0.0135668	3.97683	1.0152	L.johnsonii-FM1
Propyrazol	0.0242764	0.591395	1.0183	L.johnsonii-FM1
Ursodeoxycholic Acid	0.00159573	1.57768	1.01987	L.johnsonii-FM1
Leu-Ser-Phe-Met-Gln	0.0470976	1.33786	1.02175	L.johnsonii-FM1
N-Lignoceroyl Taurine	0.00739625	2.20854	1.02184	L.johnsonii-FM1
Tyr-Tyr	0.0416868	1.26273	1.02269	L.johnsonii-FM1
Asn-His-Lys-Asp	0.0147838	3.35182	1.02466	L.johnsonii-FM1
Malyngamide H	0.00254579	1.75242	1.02862	L.johnsonii-FM1
(-)-Arctigenin	0.000126931	0.727134	1.0288	L.johnsonii-FM1
Phlorin	0.00978846	1.28237	1.02885	L.johnsonii-FM1
Gln-Leu-Glu-Lys	0.00520292	3.69245	1.02987	L.johnsonii-FM1
Borreverine	0.00206532	1.17742	1.03028	L.johnsonii-FM1
Biopterin	0.0210651	0.778093	1.03055	L.johnsonii-FM1
(R)-(-)-1-Amino-2-propanol	0.0306698	2.00626	1.03072	L.johnsonii-FM1
LPC(0:0/14:0)	0.00965216	2.00829	1.03129	L.johnsonii-FM1
carmabin A	0.0243271	2.66737	1.03238	L.johnsonii-FM1
6-Benzylthioguanine	0.0125827	2.46804	1.03429	L.johnsonii-FM1
Lys-Trp-Lys	0.0146698	1.2381	1.03649	L.johnsonii-FM1
Latanoprost ethyl amide	9.69283e-05	1.07519	1.03787	L.johnsonii-FM1
11-Epimisoprostol	0.0037509	1.59281	1.0459	L.johnsonii-FM1
Arg-Leu-Asn-Arg	0.00332108	4.16362	1.04713	L.johnsonii-FM1
His-Ser-Lys-Lys	0.0108084	2.7604	1.0484	L.johnsonii-FM1
phenol	0.00330117	0.774092	1.04851	L.johnsonii-FM1
N-(2-Cyclohexyloxy-4-nitrophenyl)methanesulfonamide	0.0294174	1.43877	1.052	L.johnsonii-FM1
8-Hydroxydemethylclomipramine	0.0111158	1.94594	1.05656	L.johnsonii-FM1
Ibuprofen	0.00227555	0.577185	1.05697	L.johnsonii-FM1
Vomifoliol 9-[xylosyl-(1->6)-glucoside]	0.00174001	1.73908	1.05698	L.johnsonii-FM1
Juvenile-Hormone-III	0.00470636	1.1906	1.05865	L.johnsonii-FM1
13(R)-HODE	0.0166774	1.30334	1.06325	L.johnsonii-FM1
Levosimendan	0.000283245	1.83465	1.06501	L.johnsonii-FM1
LPC(14:0/0:0)	0.00110813	1.55415	1.06821	L.johnsonii-FM1
Levomefolic acid	0.0405712	2.08525	1.06838	L.johnsonii-FM1
Zereno	0.000328309	1.33673	1.07065	L.johnsonii-FM1
1-Aminopropan-2-ol	0.0254386	2.53348	1.07231	L.johnsonii-FM1
Trimethylamine-N-Oxide	0.0254386	2.53348	1.07231	L.johnsonii-FM1
Asn-Tyr-Glu-Asp	0.0456095	1.30906	1.07464	L.johnsonii-FM1
[2,4-dihydroxy-3-[(E)-3-methylbut-1-enyl]phenyl]-[6-(2,4-dihydroxyphenyl)-2-(2,6-dihydroxyphenyl)-4-methylcyclohex-3-en-1-yl]methanone	0.00628817	2.58609	1.07476	L.johnsonii-FM1
Tamibarotene	0.00361052	1.01408	1.07604	L.johnsonii-FM1
6-Deoxohomodolichosterone	0.0245864	1.0848	1.07735	L.johnsonii-FM1
4-Chloro-2-methylphenol	0.0158703	0.739855	1.07792	L.johnsonii-FM1
Arctiopicrin	0.0236267	0.997283	1.07869	L.johnsonii-FM1
5-(5-Chloro-2,4-Dihydroxyphenyl)-N-Ethyl-4-(4-Methoxyphenyl)isoxazole-3-Carboxamide	0.0286746	1.51585	1.08113	L.johnsonii-FM1
Plakortic acid	0.0028576	1.33513	1.08263	L.johnsonii-FM1
9(S)-HpOTrE	0.00250201	0.818826	1.08318	L.johnsonii-FM1
RvD1	0.00423151	1.30472	1.08512	L.johnsonii-FM1
Leu-Gln-Asn-Arg	0.00471094	2.10472	1.08863	L.johnsonii-FM1
alpha-Glutamylaspartic acid	0.00322375	1.02352	1.09002	L.johnsonii-FM1
5-Hydroxymethyluracil	0.040304	1.2109	1.09331	L.johnsonii-FM1
LPE(0:0/18:2)	0.000864259	2.31355	1.09337	L.johnsonii-FM1
LPE(18:2/0:0)	0.000864259	2.31355	1.09337	L.johnsonii-FM1
Prostaglandin E2 p-benzamidophenyl ester	0.0217687	1.90149	1.09409	L.johnsonii-FM1
(8)-Gingerol	0.00430162	1.4395	1.09625	L.johnsonii-FM1
Rifamycin	0.0116215	2.66769	1.09657	L.johnsonii-FM1
1-O-vanillyl-D-glucose	0.00232053	1.82573	1.0988	L.johnsonii-FM1
Isodeoxycholic acid	0.00930674	1.85976	1.10025	L.johnsonii-FM1
[6]-Dehydrogingerdione	0.00259922	0.840666	1.10108	L.johnsonii-FM1
Cortisol	0.0402989	1.56756	1.10141	L.johnsonii-FM1
3-Hydroxy-2-methylbutanoic acid	0.0113207	1.49458	1.10198	L.johnsonii-FM1
Diisononyl phthalate	0.00395968	2.17722	1.10421	L.johnsonii-FM1
Nap-Gly-OH	0.00478706	1.67386	1.10557	L.johnsonii-FM1
Verrucarin A	0.0170991	2.49361	1.10558	L.johnsonii-FM1
Glycerophospho-N-Oleoyl Ethanolamine	0.00814494	2.72675	1.10652	L.johnsonii-FM1
Linoleic Acid-biotin	0.000251031	1.37329	1.10704	L.johnsonii-FM1
cis-3,4',5-Trimethoxy-3'-hydroxystilbene	0.0133106	1.23078	1.10829	L.johnsonii-FM1
Eicosapentaenoyl Serotonin	0.00606945	1.19171	1.10831	L.johnsonii-FM1
20-Hydroxyecdysone	0.00557733	3.11521	1.1092	L.johnsonii-FM1
Tyr-Ile-Val-Glu	0.0486236	0.757983	1.1112	L.johnsonii-FM1
5alpha-Ergosta-7,22-diene-3beta,5-diol	0.0229637	1.23063	1.11727	L.johnsonii-FM1
Ruxolitinib	0.043105	0.604107	1.11892	L.johnsonii-FM1
2-hydroxy-6-[(8Z,11Z)-pentadeca-8,11-dien-1-yl]benzoic acid	0.00353337	2.34886	1.1206	L.johnsonii-FM1
Digoxigenin monodigitoxoside	0.031295	1.1045	1.12837	L.johnsonii-FM1
Phe-Val-Lys-Lys	0.040767	1.23927	1.12919	L.johnsonii-FM1
1-Methylguanosine	0.013317	2.58553	1.13005	L.johnsonii-FM1
2-Methylguanosine	0.013317	2.58553	1.13005	L.johnsonii-FM1
7-Methylguanosine	0.013317	2.58553	1.13005	L.johnsonii-FM1
Trehalose-6-phosphate	0.00102894	3.89866	1.13223	L.johnsonii-FM1
[12]-Gingerdione	0.00643164	1.34326	1.1356	L.johnsonii-FM1
(Z)-7-[(1R,2R,3R)-3-Hydroxy-2-[(E,4R)-4-hydroxy-4-(1-propylcyclobutyl)but-1-enyl]-5-oxocyclopentyl]hept-5-enoic acid	0.0068658	4.47993	1.13646	L.johnsonii-FM1
Methionine Sulfoxide	0.0474148	1.29114	1.13697	L.johnsonii-FM1
MG(18:0/0:0/0:0)	0.0134832	1.16303	1.13783	L.johnsonii-FM1
2-Hexyl-4-acetoxytetrahydrofuran	0.00208754	1.00596	1.14181	L.johnsonii-FM1
(Rs)-Mevalonic Acid	0.0112103	2.24727	1.14457	L.johnsonii-FM1
15(R)-19(R)-Hydroxy prostaglandin E2	0.00302532	2.19522	1.14486	L.johnsonii-FM1
trans-1,4-Dichloro-2-butene	0.0156712	1.35082	1.14676	L.johnsonii-FM1
alpha-Tocopherolquinone	0.00754425	1.17488	1.15526	L.johnsonii-FM1
4a-Methylzymosterol-4-carboxylic acid	0.00425963	1.92137	1.15641	L.johnsonii-FM1
Adynerin	0.00367732	2.27804	1.15773	L.johnsonii-FM1
23-Nordeoxycholic acid	0.00653452	3.81088	1.15825	L.johnsonii-FM1
(1S,13S,18S)-12-[2-(4-hydroxyphenyl)ethyl]-18-methoxy-15-methyl-5,7-dioxa-12,15-diazapentacyclo[11.7.0.01,16.02,10.04,8]icosa-2,4(8),9,19-tetraen-14-one	0.000316448	1.90873	1.16051	L.johnsonii-FM1
Butaprost (free acid form)	0.00225429	5.06105	1.16106	L.johnsonii-FM1
9-Fluoro-11beta-hydroxy-16alpha-methyl-pregn-4-ene-3,20-dione	3.16912e-05	2.00846	1.16141	L.johnsonii-FM1
5-O-beta-D-Mycaminosyltylactone	0.00711677	3.55208	1.16546	L.johnsonii-FM1
Acetoxy-10-gingerol	0.00376505	4.74337	1.16677	L.johnsonii-FM1
2-Propyl-2-pentenoic acid	6.49767e-05	1.54626	1.16883	L.johnsonii-FM1
Phosphocholine	0.000572535	2.37475	1.17406	L.johnsonii-FM1
(3beta,22R,23R,24S)-3,22,23-Trihydroxystigmastan-6-one	0.00261823	1.84986	1.17595	L.johnsonii-FM1
Ala-HoPhe-OH	0.00137482	2.08727	1.17774	L.johnsonii-FM1
Lithocholic acid	0.0321576	0.72046	1.17856	L.johnsonii-FM1
Humulone	0.0317567	2.19881	1.17905	L.johnsonii-FM1
LPE(17:1/0:0)	0.0102503	4.56917	1.18581	L.johnsonii-FM1
Cisapride	0.0141184	5.13171	1.18581	L.johnsonii-FM1
[2-Methoxy-4-(3,5,7-trihydroxy-4-oxo-2,3-dihydrochromen-2-yl)phenyl] hydrogen sulate	0.0159963	5.0586	1.187	L.johnsonii-FM1
N-Acetyldopamine	0.0224506	1.9051	1.18844	L.johnsonii-FM1
Homogentisic Acid	0.00744243	1.38965	1.18903	L.johnsonii-FM1
Biliverdin	0.00573674	5.38262	1.18923	L.johnsonii-FM1
Dinitolmide	5.2527e-05	1.02981	1.19021	L.johnsonii-FM1
5-(Tetradecyloxy)-2-furoic acid	0.00548799	4.74751	1.19392	L.johnsonii-FM1
2,6-Dihydroxybenzoic acid	0.00363884	1.6962	1.19831	L.johnsonii-FM1
4-[3-(3,4-dihydroxyphenyl)-2-hydroxypropyl]benzene-1,2,3,5-tetrol	0.00117104	1.17778	1.19835	L.johnsonii-FM1
Ile-His-Ala-Glu	0.0123867	3.80593	1.19971	L.johnsonii-FM1
alpha-Peltatin	0.0453831	0.719128	1.20043	L.johnsonii-FM1
4alpha-Hydroxymethyl-4beta-methyl-5alpha-cholesta-8,24-dien-3beta-ol	0.0265991	1.1314	1.20044	L.johnsonii-FM1
Herbimycin	0.0129397	6.16717	1.20195	L.johnsonii-FM1
(5Z,8Z,11Z,14Z)-N-(4-hydroxyphenyl)icosa-5,8,11,14-tetraenamide	0.00281105	5.18947	1.20379	L.johnsonii-FM1
Deoxysappanone B 7,3'-dimethyl ether	0.00303667	1.63168	1.2072	L.johnsonii-FM1
3,4-Dihydroxybenzeneacetic Acid	0.0099137	1.15221	1.20743	L.johnsonii-FM1
Tetradecanedioic acid	0.000364702	0.950062	1.21554	L.johnsonii-FM1
LY-411575	0.00716451	5.21851	1.21594	L.johnsonii-FM1
Turanose	0.0144184	1.25294	1.21692	L.johnsonii-FM1
15-Deoxy-delta-12,14-prostaglandin J2	0.0428844	0.756556	1.22175	L.johnsonii-FM1
5-Hydroxy-1-(4-hydroxy-3-methoxyphenyl)octan-3-one	0.0182486	0.917335	1.22416	L.johnsonii-FM1
Arg-Tyr-Ile-Arg	0.0222517	1.46572	1.22523	L.johnsonii-FM1
Androsterone sulfate	0.00743091	4.17438	1.22593	L.johnsonii-FM1
Thymidine-5'-phosphate (dTMP)	0.0131455	0.916526	1.22736	L.johnsonii-FM1
Homodolicholide	0.0331947	2.95517	1.22857	L.johnsonii-FM1
(Z)-7-[(1R,2R,3S,5S)-2-[(E,3R)-3-(2,3-dihydro-1H-inden-2-yl)-3-hydroxyprop-1-enyl]-3-fluoro-5-hydroxycyclopentyl]hept-5-enoic acid	0.00597825	3.98091	1.23023	L.johnsonii-FM1
Halofenozide	0.00464974	2.16702	1.24247	L.johnsonii-FM1
4-Hydroxyquinoline	0.0136203	0.713507	1.24465	L.johnsonii-FM1
12,13-EpOME	0.000689803	1.76898	1.24769	L.johnsonii-FM1
4-[4-(4-Fluorophenyl)-2-(4-nitrophenyl)-1H-imidazol-5-yl]pyridine	0.00770043	2.82774	1.25366	L.johnsonii-FM1
1-beta-D-Galactosylsphingosine	0.00153977	2.1872	1.25503	L.johnsonii-FM1
Sulfathiazole	0.0075076	0.756835	1.25726	L.johnsonii-FM1
Deoxynivalenol	0.00642293	1.45175	1.25736	L.johnsonii-FM1
Arg-Phe-Asn-Ala-His	0.0161938	4.95254	1.2598	L.johnsonii-FM1
Myricetin	0.00055848	2.95549	1.26776	L.johnsonii-FM1
11-Deoxyprostaglandin F1alpha	0.0120187	3.28666	1.27189	L.johnsonii-FM1
Dihydrocaffeic acid	0.00285734	0.797913	1.27335	L.johnsonii-FM1
(R)-(-)-2-Phenylpropionic Acid	0.0087977	1.67251	1.27563	L.johnsonii-FM1
Hydrocinnamic Acid	0.0087977	1.67251	1.27563	L.johnsonii-FM1
M-toluene acetic acid	0.0087977	1.67251	1.27563	L.johnsonii-FM1
9,10-EpOME	0.00297695	1.4826	1.27632	L.johnsonii-FM1
Phe-Abu-OH	0.000394514	3.10144	1.27813	L.johnsonii-FM1
Bindarit	0.00484368	5.45182	1.28011	L.johnsonii-FM1
Arg-Asn-His-Glu	0.000551008	2.36381	1.28086	L.johnsonii-FM1
5'-Carboxy-alpha-chromanol	0.0431471	1.42227	1.28374	L.johnsonii-FM1
L-Phenylephrine	0.00904094	5.119	1.2873	L.johnsonii-FM1
4-[(1-Oxo-7-phenylheptyl)amino]-(4R)-octanoic acid	5.0785e-07	1.96229	1.28735	L.johnsonii-FM1
Urolithin C	0.00163402	3.15888	1.28752	L.johnsonii-FM1
10-Formyl-Thf	0.0154632	1.18099	1.28952	L.johnsonii-FM1
Folinic acid	0.0154632	1.18099	1.28952	L.johnsonii-FM1
Semilepidinoside B	0.0350555	8.72446	1.29227	L.johnsonii-FM1
(2R,3S,4S,5R,6S)-2-[[(2S,3R,4R)-3,4-Dihydroxy-4-(hydroxymethyl)oxolan-2-yl]oxymethyl]-6-(3,4,5-trimethoxyphenoxy)oxane-3,4,5-triol	0.00922349	11.7409	1.29622	L.johnsonii-FM1
1-Naphthyl glucuronide	0.00109681	1.79694	1.29667	L.johnsonii-FM1
Inosine	0.00266162	3.82291	1.29816	L.johnsonii-FM1
Lorazepam	0.0292079	8.25199	1.29951	L.johnsonii-FM1
(+)-Gallocatechin	0.000689241	1.32854	1.30071	L.johnsonii-FM1
9-[(3S,4S,5R)-3,4-dihydroxy-5-(hydroxymethyl)oxolan-2-yl]-1H-purin-6-one	0.00185299	3.9116	1.30248	L.johnsonii-FM1
Pregnenolone monosulfate	0.00427796	1.87644	1.3042	L.johnsonii-FM1
13,14-dihydro-15-keto-tetranor Prostaglandin F1beta	5.27792e-05	3.15788	1.30673	L.johnsonii-FM1
Dehydrolithocholic acid	0.0232747	0.736853	1.3089	L.johnsonii-FM1
Luteolin	0.0373643	8.19461	1.31381	L.johnsonii-FM1
Pyridoxine	0.0071085	2.2123	1.31771	L.johnsonii-FM1
[2-(5,7-dihydroxy-4-oxo-2-phenyl-4H-chromen-8-yl)-3,5-dihydroxyoxan-4-yl]oxidanesulfonic acid	0.00744371	4.52406	1.3216	L.johnsonii-FM1
Tectorigenin 7-sulfate	0.0080498	5.67625	1.32651	L.johnsonii-FM1
Protocatechuic Aldehyde	0.000386	2.98242	1.32814	L.johnsonii-FM1
[2-(5,7-Dihydroxy-4-oxo-2-phenylchromen-8-yl)-4,5-dihydroxyoxan-3-yl] hydrogen sulate	0.00593593	4.33453	1.32912	L.johnsonii-FM1
2',4'-Dihydroxyacetophenone	0.0009857	2.00883	1.32943	L.johnsonii-FM1
Methylparaben	0.0009857	2.00883	1.32943	L.johnsonii-FM1
[6-(5,7-dihydroxy-4-oxo-2-phenyl-4H-chromen-8-yl)-4,5-dihydroxyoxan-3-yl]oxidanesulfonic acid	0.00724543	7.79677	1.33053	L.johnsonii-FM1
Phe-Thr-Arg-Lys	0.00933331	5.20054	1.33086	L.johnsonii-FM1
Uniconazole-P	0.0422947	2.05267	1.33646	L.johnsonii-FM1
gomisin N	0.011369	9.76426	1.33791	L.johnsonii-FM1
Corynantheine	0.0276227	7.2559	1.34462	L.johnsonii-FM1
Ciglitazone	0.00839611	1.66051	1.34689	L.johnsonii-FM1
Austrobailignan 1	0.0010179	6.01921	1.34713	L.johnsonii-FM1
Dolasetron	0.0061581	5.84183	1.34936	L.johnsonii-FM1
[4-(5,7-dihydroxy-6,8-dimethyl-4-oxo-3,4-dihydro-2H-1-benzopyran-2-yl)phenyl]oxidanesulfonic acid	0.00110646	4.05118	1.35046	L.johnsonii-FM1
Diacerein	0.00473374	5.4806	1.35315	L.johnsonii-FM1
P-Coumaryl Alcohol	0.00383485	6.66654	1.3544	L.johnsonii-FM1
[3-(2H-1,3-benzodioxol-5-yl)-1-(4-methoxy-1-benzofuran-5-yl)-3-oxopropoxy]sulfonic acid	0.032571	6.22988	1.35789	L.johnsonii-FM1
[4-(5,7-dihydroxy-4-oxo-3,4-dihydro-2H-1-benzopyran-2-yl)-2-hydroxy-6-methoxyphenyl]oxidanesulfonic acid	0.0117591	9.84575	1.35846	L.johnsonii-FM1
Hesperetin	2.51557e-06	2.13299	1.36438	L.johnsonii-FM1
4-Methylsalicylic acid	2.41109e-05	1.8566	1.36474	L.johnsonii-FM1
Brevianamide F	0.0191775	1.05809	1.36618	L.johnsonii-FM1
Met-Phe-Thr-Glu-Asp	0.000728385	5.09996	1.36676	L.johnsonii-FM1
Leu-Leu-Asp-Leu-Leu	0.0125313	2.38532	1.36698	L.johnsonii-FM1
Malvidin	0.0015557	5.87076	1.36707	L.johnsonii-FM1
6,6'-Dihydroxy-5,5'-dimethoxybiphenyl-3,3'-dicarboxylic acid	0.00106537	3.9081	1.37122	L.johnsonii-FM1
4-{[(4S,5R,6E,8E,10Z,13Z)-1-carboxy-4-hydroxynonadeca-6,8,10,13-tetraen-5-yl]sulfanyl}benzoic acid	0.0155503	0.867988	1.3715	L.johnsonii-FM1
Moschamine	0.00980601	6.52219	1.37262	L.johnsonii-FM1
C.I. Acid Orange 3	0.00642651	7.29839	1.37307	L.johnsonii-FM1
20-COOH-AA	4.11403e-06	2.85399	1.37327	L.johnsonii-FM1
Enalapril	0.000213768	4.95178	1.37342	L.johnsonii-FM1
2-(4-Methoxyphenoxy)propanoic acid	0.000929675	4.4656	1.37398	L.johnsonii-FM1
4-(2-Amino-3-hydroxyphenyl)-2,4-dioxobutanoic acid	0.000981372	1.07049	1.37614	L.johnsonii-FM1
His-Glu-Glu-Arg-Gln	0.00574534	5.63835	1.37731	L.johnsonii-FM1
Epigallocatechin gallate	0.00222754	5.14015	1.37771	L.johnsonii-FM1
N-acetyl-5-aminosalicylic acid	0.000702578	3.72418	1.37849	L.johnsonii-FM1
[2,2-Dimethyl-6-(3,5,7-trihydroxy-4-oxochromen-2-yl)-3,4-dihydrochromen-3-yl] hydrogen sulate	0.00170643	4.56523	1.38192	L.johnsonii-FM1
{5-Chloro-1'-[(5-chloro-2-fluorophenyl)methyl]-2,2',5'-trioxospiro[indole-3,3'-pyrrolidin]-1(2H)-yl}acetic acid	0.0107055	6.17071	1.382	L.johnsonii-FM1
Cyclo(his-pro)	0.0184087	3.45823	1.38312	L.johnsonii-FM1
2-[2,3-Dihydroxy-4,6-dimethoxy-5-(3-methylbut-2-enyl)phenyl]-7-hydroxy-2,3-dihydrochromen-4-one	0.00233371	3.04664	1.3835	L.johnsonii-FM1
LPS(20:4)	0.000816784	4.91342	1.38445	L.johnsonii-FM1
Arg-Gln-Lys	0.000374929	3.72676	1.38495	L.johnsonii-FM1
7,12-Dihydroxycholest-4-en-3-one	0.00123891	4.11521	1.38535	L.johnsonii-FM1
Sinapyl alcohol	0.000938336	5.61937	1.38566	L.johnsonii-FM1
Pheophorbide a	0.00027129	3.90019	1.38854	L.johnsonii-FM1
Arg-Ser-Lys-Arg	0.00180523	4.65543	1.389	L.johnsonii-FM1
3-pyrimidin-2-yl-propionic acid	0.000661058	4.07109	1.38937	L.johnsonii-FM1
[2-hydroxy-6-methoxy-4-(3-oxobutyl)phenyl]oxidanesulfonic acid	0.00470244	4.61281	1.3931	L.johnsonii-FM1
Lys-Asn-Gln-Glu	0.0434661	2.07123	1.39323	L.johnsonii-FM1
[5,7-dihydroxy-4-oxo-2-(3,4,5-trihydroxyphenyl)-3,4-dihydro-2H-1-benzopyran-3-yl]oxidanesulfonic acid	0.00128713	7.33783	1.3933	L.johnsonii-FM1
Gentisyl alcohol	0.0177212	1.1591	1.39589	L.johnsonii-FM1
Phe-Thr-Pro-Thr-Glu	0.000478473	3.54116	1.39616	L.johnsonii-FM1
LPE(0:0/22:5)	0.000908226	5.81809	1.39625	L.johnsonii-FM1
LPE(22:5/0:0)	0.000908226	5.81809	1.39625	L.johnsonii-FM1
Anabasine	0.00137853	1.37639	1.39872	L.johnsonii-FM1
3-Methoxybenzamide	0.000227186	3.71569	1.40167	L.johnsonii-FM1
Met-Ala-Val	0.000340756	4.16125	1.40224	L.johnsonii-FM1
Cinnabarinic acid	0.000318174	3.97797	1.40535	L.johnsonii-FM1
Epiandrosterone sulfate	0.00166018	4.65632	1.40642	L.johnsonii-FM1
Phe-Asn-Ile-Glu	7.47298e-05	2.55339	1.40774	L.johnsonii-FM1
(R)-Warfarin	0.000483267	3.3999	1.41098	L.johnsonii-FM1
5-Methoxy-L-Tryptophan	0.000233937	2.2734	1.41161	L.johnsonii-FM1
3,5-Dimethoxybenzoic acid	5.14724e-05	3.17333	1.41239	L.johnsonii-FM1
4-(6-Hydroxy-pyridin-3-yl)-4-oxobutanal	0.0305517	1.6789	1.41512	L.johnsonii-FM1
{[4-(4-hydroxy-3-methoxyphenyl)-2-oxobut-3-en-1-yl]oxy}sulfonic acid	4.03938e-05	3.47365	1.41523	L.johnsonii-FM1
3,4-Dihydroxyphenylpyruvic acid	0.000149757	4.96882	1.41981	L.johnsonii-FM1
Methyl-Vanillate	2.97675e-05	3.1681	1.42041	L.johnsonii-FM1
Angiotensin III	0.00411759	4.11755	1.4214	L.johnsonii-FM1
Aleuritic Acid	6.25945e-05	3.89481	1.42215	L.johnsonii-FM1
5-Hydroxy-8-(2-hydroxypropan-2-yl)-4-propyl-8,9-dihydrouro[2,3-h]chromen-2-one	0.000684251	2.45321	1.42379	L.johnsonii-FM1
2,6-Dimethoxybenzoic acid	2.43912e-05	3.01964	1.42446	L.johnsonii-FM1
Salicylic acid	0.00322614	1.36583	1.42521	L.johnsonii-FM1
Met-Phe4Cl-OH	1.98865e-05	3.52342	1.42525	L.johnsonii-FM1
Quercetin 3-O-(6''-acetyl-glucoside)	0.0104394	5.36777	1.42763	L.johnsonii-FM1
Chaps	0.0315247	1.6589	1.42833	L.johnsonii-FM1
Demethylmorphine	0.00770583	8.69822	1.42902	L.johnsonii-FM1
Phe4Cl-His-OH	0.0036999	2.52475	1.42994	L.johnsonii-FM1
4-Hydroxy-3-methoxybenzaldehyde	0.00135943	2.70484	1.43109	L.johnsonii-FM1
18-carboxy dinor Leukotriene B4	0.00615204	4.2258	1.43266	L.johnsonii-FM1
Ser-Gln-Leu-Lys	0.00193746	6.88446	1.43509	L.johnsonii-FM1
Adouetine X	0.00210463	7.90032	1.43522	L.johnsonii-FM1
Cysteinyl-Methionine	0.0069659	13.4071	1.43678	L.johnsonii-FM1
Methyl nicotinate	0.0093039	2.43674	1.44282	L.johnsonii-FM1
Methyl caffeate	0.0130499	1.04466	1.44303	L.johnsonii-FM1
Simplexin, 22,23,24,25-tetradehydro-	0.000888212	4.18488	1.44444	L.johnsonii-FM1
3,4-Dihydroxybenzoate	0.000432822	9.10293	1.44512	L.johnsonii-FM1
11-deoxy-PGE2	0.0482872	0.97775	1.44554	L.johnsonii-FM1
tert-Butyl (4-(3-((7-(hydroxyamino)-7-oxoheptyl)carbamoyl)isoxazol-5-yl)phenyl)carbamate	0.00665719	7.22081	1.44663	L.johnsonii-FM1
16,16-Dimethyl-pgd2	0.0014873	4.92544	1.44788	L.johnsonii-FM1
1-(4-hydroxyphenyl)-3-(5-methoxy-2,2-dimethyl-2H-chromen-6-yl)propan-1-one	3.91689e-05	3.72752	1.44855	L.johnsonii-FM1
7-chloro-2-(3,4-dimethoxyphenyl)-3,5,6-trihydroxy-8-methoxy-4H-chromen-4-one	3.25883e-05	3.83971	1.44885	L.johnsonii-FM1
Triamcinolone	0.00232277	1.54272	1.44897	L.johnsonii-FM1
Dehydroepiandrosterone	0.000866637	2.37357	1.44907	L.johnsonii-FM1
4-(N-Maleimido)benzyltrimethylammonium	0.0011215	8.9135	1.45047	L.johnsonii-FM1
3-(3-Hydroxyphenyl)-3-hydroxypropanoic acid	0.0108569	1.74587	1.45068	L.johnsonii-FM1
Xanthosine	0.000621392	3.88268	1.45109	L.johnsonii-FM1
Fumagillol	0.000156477	3.91554	1.45111	L.johnsonii-FM1
2-amino-3-methoxy-benzoic acid	2.98435e-05	6.37936	1.45176	L.johnsonii-FM1
4-Hydroxypropranolol	0.0143623	2.04286	1.45202	L.johnsonii-FM1
(1R,5S,8S,9S)-5-hydroxy-11-methyl-6-methylidene-12-oxo-13-oxapentacyclo[9.3.3.15,8.01,10.02,8]octadecane-9-carboxylic acid	0.0315373	1.10802	1.45226	L.johnsonii-FM1
Ciprofibrate	0.00632886	11.9364	1.45338	L.johnsonii-FM1
Cimetidine	0.00391072	4.68622	1.45351	L.johnsonii-FM1
8-Chlorotheophylline	0.000844943	5.16395	1.45358	L.johnsonii-FM1
3,5-Dihydroxy-4-methoxybenzoic acid	0.000478026	5.14685	1.45359	L.johnsonii-FM1
Vanillic Acid	5.86606e-05	6.34486	1.45394	L.johnsonii-FM1
(R-(R*,R*))-3-(3-Cyclohexyl-3-hydroxypropyl)-2,5-dioxo-imidazolidine-4-heptanoic acid	0.00191784	5.52195	1.45447	L.johnsonii-FM1
Flonicamid	0.0129627	2.15046	1.45466	L.johnsonii-FM1
2,3-Dihydroxybenzoic acid	0.000156815	8.90742	1.45485	L.johnsonii-FM1
3,5-Dihydroxybenzoic acid	0.000156815	8.90742	1.45485	L.johnsonii-FM1
Protocatechuic Acid	0.000156815	8.90742	1.45485	L.johnsonii-FM1
Norcodeine	0.00167489	7.49819	1.45738	L.johnsonii-FM1
Ethyl 3,4-dihydroxybenzoate(benzoic acid)	0.00828934	7.10742	1.45813	L.johnsonii-FM1
Hydroferulic acid	0.0076623	1.25085	1.45897	L.johnsonii-FM1
7(1)-Hydroxychlorophyllide a	0.000195721	6.05125	1.4601	L.johnsonii-FM1
Polydatin	0.0359606	1.08356	1.46086	L.johnsonii-FM1
L-Alanyl-L-tryptophan	0.000176498	8.86389	1.46143	L.johnsonii-FM1
2,5-Dihydroxybenzoic acid	1.51755e-05	6.44374	1.46286	L.johnsonii-FM1
Gallicacid	0.0049447	1.93969	1.46287	L.johnsonii-FM1
[4,5-dihydroxy-2-(5-hydroxy-7-methoxy-4-oxo-2-phenyl-4H-chromen-8-yl)oxan-3-yl]oxidanesulfonic acid	0.000720503	8.86172	1.46298	L.johnsonii-FM1
2',4',6'-Trihydroxyacetophenone	0.000778254	10.6408	1.46388	L.johnsonii-FM1
Orsellinate	0.000778254	10.6408	1.46388	L.johnsonii-FM1
5-cis-15(R)-Iloprost	0.000971214	5.00318	1.46629	L.johnsonii-FM1
2-Hydroxyisophthalic acid	7.91574e-05	6.11728	1.46928	L.johnsonii-FM1
Phe-Leu-Tyr-Asp	0.0010693	6.95947	1.47	L.johnsonii-FM1
2,5-Dihydroxybenzaldehyde	0.00020081	6.35464	1.47173	L.johnsonii-FM1
3-Methoxysalicylic Acid	0.000762092	10.7918	1.47227	L.johnsonii-FM1
3-[[6-(3-Aminophenyl)-7H-pyrrolo[2,3-d]pyrimidin-4-yl]oxy]phenol	5.21346e-06	4.34207	1.47351	L.johnsonii-FM1
5-Methoxysalicylic Acid	0.000287698	10.7941	1.47734	L.johnsonii-FM1
Aminosalicylic Acid	0.000966998	10.6888	1.47859	L.johnsonii-FM1
Perindopril	0.000341451	4.24744	1.47976	L.johnsonii-FM1
PtdIns-(4)-P1(1,2-dihexanoyl)	0.000687647	1.47578	1.48142	L.johnsonii-FM1
Sulfaphenazole	4.23011e-05	1.87655	1.48375	L.johnsonii-FM1
2-[4-Hydroxy-3-(sulfooxy)phenyl]acetic acid	0.0293403	5.00493	1.48456	L.johnsonii-FM1
cis-EODA	0.000262139	3.45632	1.48596	L.johnsonii-FM1
Salicylhydroxamic acid	0.0045092	9.32898	1.48716	L.johnsonii-FM1
N-Acetylcysteine	0.00011389	1.9906	1.49147	L.johnsonii-FM1
Thyrotropin alfa	7.84628e-05	1.4319	1.49348	L.johnsonii-FM1
Zaprinast	0.0245571	0.869207	1.49504	L.johnsonii-FM1
7-Hydroxyamoxapine	0.0409867	0.964376	1.49691	L.johnsonii-FM1
Imiquimod	0.0220427	0.782436	1.49796	L.johnsonii-FM1
Isoamericanol A	0.00824806	0.817171	1.49851	L.johnsonii-FM1
5,6-Dimethylbenzimidazole	0.0108565	1.13839	1.50027	L.johnsonii-FM1
(1-Hydroxy-3,7,11-trimethyldodeca-2,6,10-trienyl)phosphonic acid	0.000322364	1.36559	1.50418	L.johnsonii-FM1
Osumudalactome	0.00403885	0.957828	1.50668	L.johnsonii-FM1
2,4-Quinolinediol	0.0187891	1.91853	1.51157	L.johnsonii-FM1
Dihydroroseoside	0.04989	0.55596	1.51289	L.johnsonii-FM1
19-hydroxy-17-oxoandrost-5-en-3-yl sulfate	0.00322813	5.91589	1.51291	L.johnsonii-FM1
DL-2-Methylglutamic acid	0.00240337	6.88145	1.51414	L.johnsonii-FM1
4-(2-Aminophenyl)-2,4-dioxobutanoic acid	0.0375348	1.56851	1.51582	L.johnsonii-FM1
3-Amino-2,3-dihydrobenzoic acid	0.00134349	1.56342	1.51955	L.johnsonii-FM1
Phyllanthin	0.00145605	1.28098	1.52143	L.johnsonii-FM1
Heroin	0.00642305	0.794032	1.52346	L.johnsonii-FM1
Sucrose	2.08938e-05	3.16624	1.53013	L.johnsonii-FM1
Quinapril	0.00818821	0.77081	1.53613	L.johnsonii-FM1
Lys-Val-Asn	0.000465269	1.91588	1.5367	L.johnsonii-FM1
Chlorthal	0.0145921	5.80636	1.55048	L.johnsonii-FM1
Met-Val-Trp	0.0420324	8.55965	1.58006	L.johnsonii-FM1
LPG(20:4)	2.18405e-05	5.42768	1.58233	L.johnsonii-FM1
Glycyrrhizin	0.0067126	5.98879	1.62072	L.johnsonii-FM1
Fluconazole	0.00861134	5.52481	1.62091	L.johnsonii-FM1
HC-Toxin	0.0028393	6.12116	1.63607	L.johnsonii-FM1
Camphoric acid	0.0169733	4.55518	1.66272	L.johnsonii-FM1
(2R,3R)-3-Methylglutamyl-5-semialdehyde-N6-lysine	0.0252444	-3.83333	1.00016	PBS
Streptonigrin	0.00772969	-1.96827	1.00383	PBS
Hyp-Lys	0.0109385	-1.1171	1.00401	PBS
psi-Pelletierine	0.00710805	-0.820694	1.00496	PBS
Heptanoic acid	0.021732	-0.587927	1.00509	PBS
Lysylproline	0.00851243	-1.43996	1.00876	PBS
NG-Amino-L-arginine	0.00586194	-0.827915	1.0115	PBS
Homovanillic Acid sulfate (sodium salt)	0.0171413	-2.17138	1.01408	PBS
4-Vinylguaiacol	0.0220089	-1.66677	1.01424	PBS
L-Homoarginine	0.00724678	-1.148	1.01458	PBS
Falaconitine	0.0168583	-2.71382	1.01775	PBS
12-Hydroxyoctadecanoic acid	0.0305825	-1.27664	1.01848	PBS
Indoxylsulfuric acid	0.0297589	-2.03055	1.01928	PBS
5-Hydroxysebacate	0.0255092	-1.09545	1.01935	PBS
Pro-Phe	0.0119139	-1.26314	1.01938	PBS
Urea	0.00989228	-2.75019	1.01975	PBS
L-Ornithine	0.00187256	-0.700089	1.01985	PBS
7-Hydroxyprochlorperazine	0.0189106	-1.99376	1.02143	PBS
5-Acetylamino-6-formylamino-3-methyluracil	0.0472189	-1.01283	1.02154	PBS
3alpha,15alpha-Diacetoxy-(22R)-hydroxylanosta-7,9(11),24-trien-26-oic acid	0.0466632	-2.48871	1.02222	PBS
3-Hydroxycotinine	0.0340886	-0.95018	1.02411	PBS
Lys-Thr-Ser-Asp	0.0179752	-2.12427	1.0256	PBS
Secoisolariciresinol diglucoside	0.0264102	-1.76623	1.0304	PBS
Ser-Ile-Gly	0.00831394	-2.99097	1.03132	PBS
Gly-Leu-Asp	0.0457304	-1.71452	1.0324	PBS
Formamide	0.0306068	-1.38619	1.03258	PBS
Phe-Val-Asp	0.011717	-1.55019	1.03292	PBS
Sulfanilamide, N1-(5-methyl-1,3,4-thiadiazol-2-yl)-	0.0342614	-2.13104	1.03321	PBS
Ala-Pro	0.0105533	-0.713571	1.03469	PBS
Aspartyl phosphate	0.0262289	-1.91993	1.03738	PBS
L-Tyrosyl-L-Threonine	0.0088141	-1.74878	1.03811	PBS
Asp-Lys-Thr-Glu	0.0134314	-1.61101	1.03857	PBS
FFA(20:2)	0.000324647	-1.36369	1.03927	PBS
Val-Val-Asp	0.0339321	-1.31011	1.04063	PBS
N-Acetyl-L-Tyrosine	0.0104963	-0.761823	1.04097	PBS
1,6-Anhydro-N-acetyl-beta-muramate	0.0296621	-1.47519	1.04129	PBS
(2-Hydroxyethyl)phosphonic acid	0.00735549	-0.761824	1.04337	PBS
3-Amino-2-naphthoic acid	0.0153162	-1.79637	1.04652	PBS
Gly-Glu-Leu	0.00966651	-3.17427	1.0467	PBS
1-(1-Propanoylpiperidin-4-yl)-3-[4-(trifluoromethoxy)phenyl]urea	0.0377739	-0.650461	1.04706	PBS
N-(2-Hydroxyethyl)-3-methylthiopropenamide	0.0436883	-1.78895	1.05231	PBS
Isoniazid	0.0338923	-0.926344	1.05393	PBS
Thr-Val-Tyr-Lys-Gly	0.00667061	-1.5425	1.05448	PBS
Cyclo(Ala-Pro)	0.00837685	-0.990625	1.05568	PBS
Phe-Ser-Leu-Phe-Asp	0.0176805	-1.84773	1.05589	PBS
4-hydroxybenzylamine	0.00398666	-0.697042	1.0562	PBS
N-Acetyl-L-Histidine	0.0176747	-0.809071	1.058	PBS
Phe-Ile-Glu	0.011578	-1.55545	1.05842	PBS
DL-Carnitine	0.0187055	-0.81518	1.05845	PBS
Methyldiphenylphosphine oxide	0.0127755	-1.02066	1.06054	PBS
Ile-Val-Glu	0.00591766	-2.32153	1.06087	PBS
His-Trp	0.00750214	-1.22528	1.06522	PBS
p-Tolyl Sulfate	0.00806827	-1.67404	1.06624	PBS
2,3,3-Triphenylacrylonitrile	0.0445837	-1.1863	1.06874	PBS
3-Nitrotyrosine	0.0471409	-1.47626	1.07232	PBS
Abu-Nap-OH	0.0132572	-1.76225	1.07269	PBS
5'-Deoxy-5'-(Methylthio) Adenosine	0.0443145	-1.33727	1.07457	PBS
N-phenyl-4-(quinolin-3-ylmethyl)piperidine-1-carboxamide	0.0160647	-1.40683	1.07497	PBS
Ser-Pro	0.0238112	-1.0616	1.07528	PBS
N6-Acetyl-L-Lysine	0.0105923	-0.74837	1.07577	PBS
Asp-Thr-Gln-Arg	0.0253718	-2.48851	1.07745	PBS
5-Hydroxy-L-Tryptophan	0.00582718	-0.92117	1.07761	PBS
Vatalanib	0.00354322	-1.23073	1.07856	PBS
(10-Methoxy-1,4,14,19,19-pentamethyl-8,17-dioxo-2,7,18-trioxapentacyclo[11.9.0.03,11.05,9.014,20]docosa-3(11),4,9-trien-21-yl) acetate	0.00062577	-1.25701	1.08147	PBS
3,9-Dinitrofluoranthene	0.00695498	-2.68995	1.08185	PBS
1,4-Cyclohexanedicarboxylic acid	0.00967232	-1.72339	1.0826	PBS
Arg-Gly-Leu	0.018197	-1.02733	1.08367	PBS
1-Methylhistidine	0.0221528	-1.10257	1.08461	PBS
Carbenoxolone	0.0362249	-2.57323	1.08508	PBS
Glu-Met	0.00444094	-1.88738	1.08607	PBS
LPC(O-18:3)	0.0397329	-2.29353	1.08633	PBS
Ala-Tyr-Ile-Asp	0.0323572	-1.80407	1.0874	PBS
Asn-Gly-Pro-Val-Glu	0.00455008	-3.84607	1.08873	PBS
Dioncopeltine A	0.0176826	-1.79423	1.09045	PBS
Dihydrophaseic acid	0.00168675	-1.38784	1.09184	PBS
(2E,6E)-2,6-bis(2-phenylhydrazono)cyclohex-4-ene-1,3-dione	2.57469e-06	-2.5268	1.09209	PBS
Glu-Thr-Asp-Arg	0.0208625	-2.36677	1.09395	PBS
5-Hydroxyindole-3-Acetic Acid	0.0324083	-1.05381	1.09602	PBS
3-Azaniumyl-4-[(1-methoxy-1-oxo-3-phenylpropan-2-yl)amino]-4-oxobutanoate	0.0471831	-1.14589	1.09661	PBS
N-Acetylputrescine	0.0204745	-1.85937	1.09772	PBS
Met-Glu	0.018852	-1.9333	1.09784	PBS
Abu-Lys-OH	0.030463	-1.21765	1.09808	PBS
Met-Phe-Val	0.0119087	-1.56712	1.09847	PBS
Phenyl hydrogen sulfate	0.00442315	-2.72452	1.09888	PBS
N-(3-Indolylacetyl)-L-alanine	0.0254109	-2.02374	1.10134	PBS
N,N-Dimethylarginine	0.0154502	-1.03672	1.10141	PBS
Pro-Ser	0.0154502	-1.03672	1.10141	PBS
SDMA	0.0154502	-1.03672	1.10141	PBS
Prolyl-Histidine	0.043494	-1.50973	1.10281	PBS
5-Hydroxyconiferaldehyde	0.00754587	-2.07599	1.10307	PBS
4-Hydroxybenzenesulfonic acid	0.00421122	-2.71077	1.10368	PBS
Bufalin	0.00141996	-1.5148	1.10676	PBS
N-Alpha-acetyllysine	0.00594154	-0.784461	1.11106	PBS
L-lyxose	0.00964862	-0.561997	1.11185	PBS
Mimosine	0.00119352	-1.16144	1.11264	PBS
Clofoctol	0.0175975	-1.66169	1.11374	PBS
Gly-Pro	0.0100891	-1.43926	1.11549	PBS
Tetrahydrocurcumin	0.0350227	-0.751302	1.11781	PBS
Lumichrome	0.0199606	-1.53825	1.11907	PBS
2-(4-Methylthiazol-5-yl)ethyl formate	0.0140378	-1.29431	1.1195	PBS
Glu-Met	0.00345238	-1.92374	1.11984	PBS
o-Methoxyphenyl sulfate	0.0204368	-2.38104	1.11994	PBS
4-Methoxyphenol	0.0365008	-1.76862	1.12001	PBS
4-Methylcatechol	0.0365008	-1.76862	1.12001	PBS
14(15)-EET ethanolamide	0.0209293	-1.22529	1.12358	PBS
Tigecycline	0.0397415	-1.6809	1.12416	PBS
Lys-Asp-Trp-Ser-Phe	0.0351327	-3.78267	1.12639	PBS
N-Acetyl-D-Tryptophan	0.0260591	-1.69158	1.12775	PBS
Naringenin	0.00313156	-2.90386	1.12941	PBS
Thr-Leu-Asp	0.0265376	-1.18344	1.13257	PBS
2-[(4-{[([1,1'-Biphenyl]-4-yl)methyl]amino}-6-chloropyrimidin-2-yl)sulfanyl]octanoic acid	0.0126523	-1.44603	1.13918	PBS
2'-Deoxyuridine	0.00580344	-1.17339	1.14218	PBS
7,8-dihydro-L-Biopterin	0.0110619	-1.81969	1.14519	PBS
Vulpinic acid	0.00831247	-0.582385	1.14766	PBS
2-phenyl-amino-N6-endo-norbornyladenine	0.0167887	-0.796239	1.14879	PBS
DHA	0.00757542	-0.592005	1.15196	PBS
FFA(22:6)	0.00757542	-0.592005	1.15196	PBS
4-Aminocatechol	0.00274763	-0.604624	1.1536	PBS
4-Carboxypyrazole	0.0349129	-1.18972	1.15558	PBS
Ile-His-Val-Leu-Glu	0.039318	-1.73526	1.15567	PBS
alpha-Methyl-DL-phenylalanine	0.0123772	-2.93405	1.15871	PBS
9xi-Episterol	0.0408137	-2.74391	1.16002	PBS
Pennigritrem	0.00483607	-3.4159	1.16005	PBS
7-Epi-cylindrospermopsin	0.0213883	-0.670434	1.16006	PBS
Aminohippuric acid	0.00301564	-2.62815	1.16162	PBS
Gibberellin A79	0.0168585	-0.93451	1.16992	PBS
Heudelottin C	0.016411	-3.58393	1.17288	PBS
DL-Methionine	0.000696741	-1.65579	1.17307	PBS
Asp-Arg-Val-Lys-Asp	0.0079815	-3.2103	1.17751	PBS
Actinonin	0.00815174	-0.787091	1.17777	PBS
L-Methionine	0.00166044	-1.56218	1.17986	PBS
Cilastatin	7.04962e-05	-1.99675	1.18086	PBS
DL-Aminopimelic acid	0.0185085	-1.11881	1.1811	PBS
2-Aminoethanesulfinic Acid	0.00941853	-3.33755	1.18307	PBS
Uric acid	0.0133171	-0.917368	1.18392	PBS
7-Sulfocholic acid	6.89444e-05	-1.71806	1.18434	PBS
Methyl reserpate	0.010156	-2.38798	1.18482	PBS
Sebacate	0.0487027	-1.13394	1.18647	PBS
3,16-DIDEOXYMEXICANOLIDE-3-DIOL	0.00153686	-1.1202	1.18773	PBS
9-keto Fluprostenol	0.0141591	-1.6246	1.18905	PBS
7-Benzylidenenaltrexone	0.0230662	-2.27222	1.19468	PBS
Isoroquefortine	0.000820437	-0.8024	1.19586	PBS
Abemaciclib	0.000208238	-0.984705	1.19639	PBS
N-Acetylcadaverine	0.0114003	-1.3195	1.1995	PBS
S-Adenosyl-L-Methionine	0.000416197	-2.27885	1.20183	PBS
Galbeta1,3GlcNAc	0.000727027	-2.00571	1.20443	PBS
FFA(18:1)	0.00147916	-0.911414	1.2052	PBS
Glu-Ala-Phe-Arg-Val	0.0055933	-1.67248	1.20775	PBS
25-Hydroxycholesterol	0.0244738	-0.961226	1.20894	PBS
Multifidol	0.00388379	-1.72054	1.21004	PBS
N-Palmitoylglycine	0.00655467	-1.38731	1.21131	PBS
Leu-Pro-Asn	0.0232162	-0.578852	1.22565	PBS
Podorhizol beta-D-glucoside	0.00169179	-1.5094	1.23158	PBS
Phe-Asp-Gly-Gly-Val	0.0123888	-1.6824	1.2341	PBS
Val-Pro-Gln	0.0120471	-0.914278	1.23461	PBS
8-isoprostaglandin F1	0.00210253	-0.550602	1.23509	PBS
Arg-Ser-Val-Glu	0.000175524	-1.47756	1.23782	PBS
Pro-Ile	3.98365e-05	-0.925169	1.23941	PBS
Nodularin	0.00505829	-4.78998	1.23991	PBS
6-Ketomyristic acid	0.00573583	-1.65283	1.24079	PBS
N-Acetyl-L-methionine	0.00113137	-1.80565	1.24172	PBS
5-(1,3-Benzodioxol-5-ylmethylene)-1,3-thiazolidine-2,4-dione	0.00556029	-4.67056	1.24279	PBS
N-Acetyl Zonisamide	0.00204445	-1.38144	1.24409	PBS
Chymostatin	0.0448668	-1.04251	1.25388	PBS
D-Glucuronolactone	0.00143567	-0.86535	1.2586	PBS
Arg-Tyr-Phe	0.0192382	-1.20171	1.25874	PBS
Propafenone	0.0147922	-1.15349	1.26088	PBS
Asn-Ile-Lys-Asp	6.92977e-05	-1.47108	1.26145	PBS
Lisinopril	0.00839717	-0.842436	1.26843	PBS
Val-Glu-Val-Ala-Glu	0.0040997	-0.893809	1.27258	PBS
Tyramine O-sulfate	0.00171169	-0.830338	1.27298	PBS
Ozagrel	0.0469073	-0.654267	1.27395	PBS
HoPhe-Lys-OH	0.000790839	-1.71135	1.27468	PBS
Sulfoglycolithocholic acid	0.0370688	-1.56094	1.27486	PBS
3-Indoleacrylic acid	0.000838789	-2.27863	1.27593	PBS
4-Methylhippuric acid	0.00515016	-2.59022	1.27925	PBS
Cyclo(Pro-Val)	0.00670519	-0.810411	1.28277	PBS
Propofol Glucuronide	0.00471922	-0.648726	1.2886	PBS
Sildenafil	0.0286181	-0.85999	1.29022	PBS
N-3-Pyridinyl-4-[[3-[[5-(trifluoromethyl)-2-pyridinyl]oxy]phenyl]methyl]-1-piperidinecarboxamide	0.0200343	-1.46893	1.293	PBS
5-Hydroxytryptophol	0.0439448	-0.617421	1.29301	PBS
cyclo(pro-pro)	0.00161461	-1.28398	1.29607	PBS
Trp-Arg-Met	0.00274469	-0.722135	1.29742	PBS
3-Hydroxy-9,10-secoandrosta-1,3,5(10)-triene-9,17-dione	0.0212258	-1.74122	1.30411	PBS
Trinexapac-ethyl	0.00182994	-0.658156	1.30427	PBS
Khelloside	0.00489847	-2.18528	1.3066	PBS
trichostatin A	0.0240213	-1.92656	1.30976	PBS
Detomidine hydrochloride	5.99458e-05	-1.35554	1.30985	PBS
2-Pyrrolidinone	0.00335603	-0.7688	1.31223	PBS
TyrMe-HoPhe-OH	0.0227389	-7.85411	1.31437	PBS
3alpha-Hydroxy-17-acetoxy-6alpha-methyl-5beta-pregnan-20-one	0.00293042	-1.67466	1.31455	PBS
Glutathione amide	3.3356e-05	-1.18517	1.31944	PBS
2,8-Quinolinediol	0.0480224	-0.536361	1.32149	PBS
Methyl cholate	0.000453594	-0.995858	1.32511	PBS
Phe-Ile-Gln-Lys	0.000124746	-1.71133	1.32609	PBS
Melphalan	0.000496119	-1.02382	1.32631	PBS
His-Met-Leu	0.00328153	-0.638453	1.32918	PBS
Caffeyl alcohol	3.31325e-06	-1.29661	1.33189	PBS
Isohumulinone A	0.0343803	-0.587226	1.33193	PBS
Glu-Asp-Gln-Asp	0.00168218	-1.34161	1.33255	PBS
N-(2-Phenylethyl)indomethacin Amide	0.0228623	-1.71287	1.33352	PBS
Morphine-3-glucuronide	0.0231637	-1.29804	1.3353	PBS
Gly-Pro-Leu	0.0120837	-0.552576	1.33586	PBS
Val-Pro-Ala	0.0120837	-0.552576	1.33586	PBS
Gly-Asn-Val-Thr-Ala	1.26328e-06	-1.33461	1.3405	PBS
2,6-Dimethylpyridine	0.00162243	-2.61564	1.34071	PBS
2-Hydroxy-4-methoxy-3-(3-methyl-2-butenyl)-6-(2-phenylethenyl)benzoic acid	0.046091	-2.58502	1.34202	PBS
17-O-Acetylnorajmaline	0.0356699	-0.550863	1.34306	PBS
7,8-Dimethyl-10-(2'-acetoxyethyl)isoalloxazine	0.0108276	-0.72024	1.34686	PBS
Tiliroside	0.000831096	-3.50534	1.34752	PBS
Robinetin	0.00588674	-0.726591	1.34785	PBS
Leu-HoPhe-OH	1.01703e-05	-1.70189	1.34985	PBS
Pteroside Z	0.00301579	-0.672478	1.35106	PBS
Theobromine	0.000375109	-1.62807	1.35138	PBS
Lidocaine	6.93197e-05	-1.99235	1.3575	PBS
Abu-Tyr-OH	0.00164866	-0.703596	1.36012	PBS
Tetradecanal	8.98116e-05	-1.15736	1.36083	PBS
Val-HoPhe-OH	0.000134076	-2.25354	1.36422	PBS
Naphthalene-2,7-disulfonic acid	0.000506419	-1.99809	1.36567	PBS
Oxindole	0.00709432	-4.78386	1.3673	PBS
15(S)-15-methyl PGF2 ethyl amide	0.0012344	-1.93106	1.37033	PBS
3-Hydroxyestra-1,3,5(10)-trien-17-one O-(carboxymethyl)oxime	0.000229927	-1.03499	1.3721	PBS
(2R,4R)-2-phenyl-1,3-thiazolidine-4-carboxylic acid	0.000531419	-4.11277	1.37553	PBS
Cinegalline	1.48285e-06	-1.14516	1.37955	PBS
Tutin	0.000106694	-1.45123	1.38536	PBS
14,15-Leukotriene C4(ExC4)	7.13478e-05	-3.69156	1.38761	PBS
Spirotetramat	0.000191911	-4.09917	1.39554	PBS
Pregnandiol	0.00275942	-4.59458	1.39931	PBS
Phe-Lys-Glu-Ala-Phe	0.00201701	-3.05792	1.40219	PBS
Conocurvone	0.000855735	-5.56446	1.40672	PBS
Coniferol	0.00358521	-3.63117	1.40974	PBS
Oleyloxyethyl Phosphorylcholine	0.0122908	-0.872574	1.40976	PBS
5-Methoxyindoleacetate	0.000108241	-1.61854	1.41003	PBS
Leu-Ile-Ser-Glu	0.00922472	-3.73906	1.41391	PBS
(4-((5,6-Diphenylpyrazin-2-yl)(isopropyl)amino)butoxy)acetic acid	0.0128972	-4.3374	1.42237	PBS
Cucurbitacin B	0.00136713	-3.53453	1.42311	PBS
leukotriene C4	0.00010457	-3.40421	1.42603	PBS
Cinerin II	6.34759e-05	-3.27956	1.42695	PBS
5-Hydroxyindole	0.00302725	-5.16536	1.43059	PBS
Trp-Nap-OH	0.000333699	-1.08133	1.43219	PBS
Phe-Leu-Leu-Val-Phe	4.03277e-06	-2.80766	1.43335	PBS
Furfural	0.000121964	-3.73341	1.43461	PBS
Leu-Tyr-Arg-Ile-Thr	1.31355e-07	-1.84988	1.43991	PBS
Alloxanthin	0.000278196	-3.58329	1.44014	PBS
()-Pandamarine	0.000781755	-6.71622	1.44926	PBS
Phe-Pro-Ile	0.000680365	-4.98872	1.45005	PBS
Malachite green	0.0133537	-1.44344	1.45138	PBS
PDGF Receptor Tyrosine Kinase Inhibitor IV	3.8136e-07	-2.72874	1.45181	PBS
Sophoraisoflavanone A	0.000540811	-5.03026	1.45511	PBS
Asn-Gly	0.00363755	-6.44072	1.46019	PBS
Derrubone	1.89408e-05	-3.15027	1.46153	PBS
Usnic acid	0.000204131	-3.60169	1.46502	PBS
Berbamine	0.000476768	-3.90257	1.47066	PBS
Flibanserin	0.00251668	-0.664537	1.47375	PBS
4-Oxo-2-nonenal	0.00923334	-7.88023	1.47541	PBS
Unii-4S7U3Q8S6W	0.0103404	-4.71047	1.47572	PBS
Pentamycin	0.000780097	-7.30917	1.48685	PBS
1,5-Diphenylcarbazide	2.38485e-06	-1.34284	1.4987	PBS
Pencycuron	0.00175612	-5.21419	1.50423	PBS
Alvocidib	0.0141082	-1.67272	1.53182	PBS
cyclo(gly-pro)	0.00183303	-7.15264	1.53389	PBS
2-Aminoethylphosphonate	0.00807087	-4.22843	1.55363	PBS
O-Anisidine	0.00542079	-3.98959	1.57057	PBS
Pyridoxamine	0.000327875	-3.04621	1.5905	PBS
Phe4Cl-Nap-OH	0.000321833	-5.30023	1.60122	PBS
5'-Deoxyadenosine	0.000113604	-3.70096	1.60703	PBS
Asn-Lys-Arg-Asp	0.00822699	-0.510213	1.61009	PBS
(1S,2R,3R,4S,5R,6S,8R,9S,13S,16S,17R,18S)-11-ethyl-13-(hydroxymethyl)-4,6,16,18-tetramethoxy-11-azahexacyclo[7.7.2.12,5.01,10.03,8.013,17]nonadecane-8,9-diol	0.000178075	-0.831386	1.62936	PBS
Robustic acid	0.00012874	-7.03246	1.63179	PBS
Tectoridin	8.08694e-05	-6.29687	1.6422	PBS
Cabergoline	0.00104479	-0.828051	1.64445	PBS
Met-Trp-Val	0.00334812	-4.14807	1.69754	PBS
(2E)-2-[(2S,3R,4S,6R)-2-hydroxy-3,4-dimethoxy-6-[(2R,3R,4S,5S,6R)-3,4,5-trihydroxy-6-(hydroxymethyl)oxan-2-yl]oxycyclohexylidene]acetonitrile	0.000313864	-4.33651	1.70861	PBS

## Sheet: S3
Table3: Differential metabolites in L.johnsonii-FM1 and E.coil
Name	Pvalue	log2FC	VIP	group
Panobinostat	0.0290221	1.30244	0.881227	L.johnsonii-FM1
Ruxolitinib	1.36874e-06	1.74534	1.11892	L.johnsonii-FM1
Diacerein	0.00465669	5.69695	1.35315	L.johnsonii-FM1
Disodium succinate	0.0141547	1.13685	0.987734	L.johnsonii-FM1
Succinic Acid	0.0150687	1.23431	1.05098	L.johnsonii-FM1
Xylose	0.0118448	0.837392	0.885183	L.johnsonii-FM1
Arabinose	0.0104676	0.923181	1.0516	L.johnsonii-FM1
Ascorbic acid	0.0105061	1.58629	1.1434	L.johnsonii-FM1
Creatine	0.00283793	2.14089	1.27882	L.johnsonii-FM1
Guanidinoethyl Sulfonate	0.00957598	0.570275	0.740339	L.johnsonii-FM1
Malonic acid	0.0448972	1.61735	0.787012	L.johnsonii-FM1
Biopterin	0.00050555	1.71821	1.03055	L.johnsonii-FM1
Ala-gln	0.0413717	2.24257	0.997816	L.johnsonii-FM1
Terephthalic Acid	2.3169e-06	1.07936	0.979056	L.johnsonii-FM1
2-Hydroxyadipic acid	0.00354872	3.84801	1.42328	L.johnsonii-FM1
L-lyxose	0.0112191	0.799482	1.11185	L.johnsonii-FM1
D-Xylono-1,4-lactone	0.0213162	0.660858	0.553985	L.johnsonii-FM1
Gln-Gln	0.0104767	2.03695	1.05205	L.johnsonii-FM1
Asn-Ala	0.0492918	1.39088	0.69822	L.johnsonii-FM1
Asn-Phe	0.0308198	1.56991	0.940904	L.johnsonii-FM1
2,6-Dihydroxybenzoic acid	0.000975539	3.20317	1.19831	L.johnsonii-FM1
1-Pentadecanoyl-glycero-3-phosphoethanolamine	0.00636075	0.665598	0.798395	L.johnsonii-FM1
Floionolic acid	0.000198789	2.55693	1.10971	L.johnsonii-FM1
(+)-Gallocatechin	7.99685e-05	2.50517	1.30071	L.johnsonii-FM1
Sinapyl alcohol	0.000938336	5.61937	1.38566	L.johnsonii-FM1
Moschamine	0.00980601	6.52219	1.37262	L.johnsonii-FM1
20-Hydroxyecdysone	0.0169279	1.7535	1.1092	L.johnsonii-FM1
Syringaresinol	0.000135051	4.36904	1.56534	L.johnsonii-FM1
3-Hydroxy-3-Methylpentane-1,5-Dioic Acid	0.00772592	2.17666	1.09565	L.johnsonii-FM1
Methionine Sulfoxide	0.0281283	1.64272	1.13697	L.johnsonii-FM1
N-Acetylcysteine	1.47048e-05	8.64637	1.49147	L.johnsonii-FM1
P-Coumaryl Alcohol	0.00412292	5.37612	1.3544	L.johnsonii-FM1
4-Hydroxy-3,5-dimethoxybenzoic acid	0.0278909	0.609202	0.755613	L.johnsonii-FM1
3,4-Dihydroxybenzeneacetic Acid	0.00159931	2.07412	1.20743	L.johnsonii-FM1
3-Hydroxyanthranilic Acid	0.0111521	0.538511	0.534211	L.johnsonii-FM1
Phthalic Acid	0.000237325	2.26833	1.40442	L.johnsonii-FM1
4-Pyridoxic Acid	0.000155123	2.00033	1.43267	L.johnsonii-FM1
Ursodeoxycholic Acid	0.034868	0.691522	1.01987	L.johnsonii-FM1
Enterodiol	0.00126228	1.31292	0.982578	L.johnsonii-FM1
Protocatechuic Acid	0.000157631	8.43337	1.45485	L.johnsonii-FM1
Protocatechuic Aldehyde	0.000205304	5.45669	1.32814	L.johnsonii-FM1
4-Hydroxy-3-methoxybenzaldehyde	0.000807916	3.90656	1.43109	L.johnsonii-FM1
1-Methylxanthine	0.00699207	2.38743	0.985087	L.johnsonii-FM1
3-Methylxanthine	0.00699207	2.38743	0.985087	L.johnsonii-FM1
5-Hydroxymethyluracil	0.0125208	1.91609	1.09331	L.johnsonii-FM1
7-Methylxanthine	0.00699207	2.38743	0.985087	L.johnsonii-FM1
Guanosine	0.0313451	2.4129	1.00083	L.johnsonii-FM1
Hypoxanthine	0.00413196	1.31395	0.811225	L.johnsonii-FM1
Uridine	0.0084073	1.28431	0.882336	L.johnsonii-FM1
6-Hydroxymelatonin	0.00202019	0.566955	0.813334	L.johnsonii-FM1
Glyceric Acid	0.0193614	0.702439	0.371968	L.johnsonii-FM1
Gluconic acid	0.00837304	2.25951	1.14815	L.johnsonii-FM1
3,5-Dimethoxy-4-Hydroxycinnamic Acid	0.000602685	1.37867	0.794935	L.johnsonii-FM1
Caffeic Acid	0.0107821	2.54263	1.13097	L.johnsonii-FM1
Glutaric Acid	0.0498428	0.761429	0.461889	L.johnsonii-FM1
Homogentisic Acid	0.00203001	2.26571	1.18903	L.johnsonii-FM1
Hydrocinnamic Acid	0.00290365	2.80261	1.27563	L.johnsonii-FM1
Methylmalonic Acid	0.0181285	1.06077	0.999305	L.johnsonii-FM1
Sebacate	0.0322443	0.99454	1.18647	L.johnsonii-FM1
LPE(16:0/0:0)	0.00405659	1.24485	0.924599	L.johnsonii-FM1
FFA(18:2)	8.77778e-05	0.969659	1.11472	L.johnsonii-FM1
FFA(20:0)	0.0291018	0.618171	0.595051	L.johnsonii-FM1
N-Acetylthreonine	0.00214478	0.868678	0.696972	L.johnsonii-FM1
Dl-3,4-Dihydroxymandelic Acid	0.00207186	1.21294	0.872748	L.johnsonii-FM1
Aminomalonic Acid	0.020753	1.07804	0.928706	L.johnsonii-FM1
2-amino-6-oxohexanoic acid	0.0169938	1.22057	0.829563	L.johnsonii-FM1
Pimelic acid	0.0300995	0.982867	0.791377	L.johnsonii-FM1
Xanthosine	0.000434399	7.57356	1.45109	L.johnsonii-FM1
2,5-Dihydroxybenzaldehyde	0.000191454	7.77409	1.47173	L.johnsonii-FM1
Succinic anhydride	0.00613797	1.33512	1.12942	L.johnsonii-FM1
Methylparaben	0.000906153	2.10998	1.32943	L.johnsonii-FM1
12,13-EpOME	0.000424708	2.21248	1.24769	L.johnsonii-FM1
9,10-EpOME	0.000683385	2.69836	1.27632	L.johnsonii-FM1
13-Methylmyristic acid	0.00155848	0.628832	0.712045	L.johnsonii-FM1
3-(3-Hydroxyphenyl)-3-hydroxypropanoic acid	0.00189207	5.62358	1.45068	L.johnsonii-FM1
3-Amino-4-Hydroxybenzoic Acid	0.0111521	0.538511	0.534211	L.johnsonii-FM1
2',4'-Dihydroxyacetophenone	0.000906153	2.10998	1.32943	L.johnsonii-FM1
Inosine	0.00242726	4.64476	1.29816	L.johnsonii-FM1
5,6-Dimethylbenzimidazole	0.000484447	4.29805	1.50027	L.johnsonii-FM1
2-Amino-4,6-pteridinediol	0.0173432	0.976274	0.188417	L.johnsonii-FM1
Allocholic acid	0.0101871	1.08217	0.805532	L.johnsonii-FM1
2-amino-3-methoxy-benzoic acid	2.90646e-05	7.581	1.45176	L.johnsonii-FM1
Dehydroepiandrosterone	0.000332377	6.47283	1.44907	L.johnsonii-FM1
Heparin	0.0266569	4.11211	1.24051	L.johnsonii-FM1
FFA(15:1)	0.00184714	0.720502	0.872882	L.johnsonii-FM1
Lythramine	0.0213821	1.96755	1.03568	L.johnsonii-FM1
5-hydroxyindole acetaldehyde	0.00484547	1.06273	0.751272	L.johnsonii-FM1
2',4',6'-Trihydroxyacetophenone	0.000776176	12.5103	1.46388	L.johnsonii-FM1
Orsellinate	0.000776176	12.5103	1.46388	L.johnsonii-FM1
4-hydroxyphenylglyoxylate	0.000237325	2.26833	1.40442	L.johnsonii-FM1
D-Mannose 6-phosphate	0.031773	0.965539	0.721747	L.johnsonii-FM1
1-O-vanillyl-尾-D-glucose	0.013699	1.02466	1.0988	L.johnsonii-FM1
P-Hydroxyphenylacetylglycine	0.00111935	1.37829	0.807395	L.johnsonii-FM1
LPE(0:0/18:2)	0.0265753	0.925837	1.09337	L.johnsonii-FM1
LPE(0:0/16:0)	0.00405659	1.24485	0.924599	L.johnsonii-FM1
LPE(0:0/16:1)	0.000449494	1.76957	1.00435	L.johnsonii-FM1
3,3-Dimethylglutaric acid	0.0300995	0.982867	0.791377	L.johnsonii-FM1
2,3-Dihydroxybenzoic acid	0.000157631	8.43337	1.45485	L.johnsonii-FM1
(R)-(-)-2-Phenylpropionic Acid	0.00290365	2.80261	1.27563	L.johnsonii-FM1
N-Palmitoylglycine	0.0310502	1.12152	1.21131	L.johnsonii-FM1
20-COOH-AA	9.91903e-06	5.29716	1.37327	L.johnsonii-FM1
Acetaminophen sulfate	0.0342126	1.25787	0.859495	L.johnsonii-FM1
2,6-Dimethoxybenzoic acid	2.43912e-05	3.01964	1.42446	L.johnsonii-FM1
3-Hydroxycinnamic acid	0.0178984	2.07965	1.08326	L.johnsonii-FM1
Aleuritic Acid	6.25945e-05	3.89481	1.42215	L.johnsonii-FM1
Coproporphyrin III	0.0216447	0.870759	0.61506	L.johnsonii-FM1
Cyclo(his-pro)	0.0135385	5.30802	1.38312	L.johnsonii-FM1
Dimethylmalonic acid	0.0498428	0.761429	0.461889	L.johnsonii-FM1
Uracil 5-carboxylic acid	0.0102662	1.76601	1.04999	L.johnsonii-FM1
Phosphatidylethanolamine lyso alkenyl 16:0	0.0116999	0.997058	0.767988	L.johnsonii-FM1
N-acetyl-5-aminosalicylic acid	0.000553886	4.76497	1.37849	L.johnsonii-FM1
Ferulic acid	0.00383665	3.19803	1.33702	L.johnsonii-FM1
Androsterone sulfate	0.0112531	2.84616	1.22593	L.johnsonii-FM1
Hydroxypiperazic acid	0.0469172	0.859478	0.710313	L.johnsonii-FM1
N-Acetyldopamine	0.00465599	5.00575	1.18844	L.johnsonii-FM1
N-Acetyglutamic acid	0.0130309	0.707907	1.04501	L.johnsonii-FM1
Leu-Ile	0.0271102	2.32645	0.997111	L.johnsonii-FM1
3-Hydroxypyruvic acid	0.0231821	1.74395	1.11685	L.johnsonii-FM1
3,5-Dihydroxybenzoic acid	0.000157631	8.43337	1.45485	L.johnsonii-FM1
3-Methyladipic acid	0.0300995	0.982867	0.791377	L.johnsonii-FM1
3-(2-Hydroxyphenyl)propanoic acid	0.000439487	1.87704	1.01162	L.johnsonii-FM1
Dihydrocaffeic acid	2.07244e-05	2.22879	1.27335	L.johnsonii-FM1
Chlorthal	0.0261552	2.79754	1.55048	L.johnsonii-FM1
M-toluene acetic acid	0.00290365	2.80261	1.27563	L.johnsonii-FM1
5-Methoxysalicylic Acid	0.000287417	11.2717	1.47734	L.johnsonii-FM1
4-Hydroxyphthalic acid	0.00779011	1.04829	0.826617	L.johnsonii-FM1
4-hydroxyisophthalic acid	0.00483121	1.02936	0.841622	L.johnsonii-FM1
3-Methoxysalicylic Acid	0.000761469	11.2002	1.47227	L.johnsonii-FM1
Camptothecin	9.0109e-05	4.89334	1.44327	L.johnsonii-FM1
4-[4-(4-Fluorophenyl)-2-(4-nitrophenyl)-1H-imidazol-5-yl]pyridine	0.00435016	4.9582	1.25366	L.johnsonii-FM1
FFA(16:1)	0.0303584	0.80973	0.994441	L.johnsonii-FM1
(R)-3-Hydroxy-tetradecanoic acid	0.0436801	0.713155	1.07278	L.johnsonii-FM1
Hydroferulic acid	0.000600039	3.82307	1.45897	L.johnsonii-FM1
4-Methylsalicylic acid	2.02203e-05	2.68982	1.36474	L.johnsonii-FM1
L-3-Phenyllactic acid	0.00891668	3.50949	1.28579	L.johnsonii-FM1
D-Glucaro-1,4-lactone	0.0326319	1.10438	0.657065	L.johnsonii-FM1
Asn-Tyr	0.0419062	1.57162	0.761219	L.johnsonii-FM1
Trp-Asn	0.00836301	3.0964	1.2298	L.johnsonii-FM1
Leu-Tyr	0.0222234	1.8138	0.908659	L.johnsonii-FM1
Ile-Tyr	0.0222234	1.8138	0.908659	L.johnsonii-FM1
3-pyrimidin-2-yl-propionic acid	0.000661058	4.07109	1.38937	L.johnsonii-FM1
DL-threo-3-isopropylmalic acid	2.47441e-06	4.07269	1.46368	L.johnsonii-FM1
Trp-Tyr	0.0456658	0.909396	0.353826	L.johnsonii-FM1
2,2-Dimethylglutaric acid	0.0226375	1.03532	0.898811	L.johnsonii-FM1
Ethyl 3,4-dihydroxybenzoate(benzoic acid)	0.00843544	6.52246	1.45813	L.johnsonii-FM1
Ile-Phe	0.0390712	2.06633	1.12217	L.johnsonii-FM1
3-Amino-5-hydroxybenzoic acid	0.0111521	0.538511	0.534211	L.johnsonii-FM1
2-Methyllactic acid	0.0452145	0.557789	0.641391	L.johnsonii-FM1
3,5-Dihydroxy-4-methoxybenzoic acid	0.0093889	1.23796	1.45359	L.johnsonii-FM1
(R)-2-Hydroxybutyric acid	0.0452145	0.557789	0.641391	L.johnsonii-FM1
Rhamnonic acid	0.0154948	1.30291	1.06934	L.johnsonii-FM1
Asn-Gln	0.0164789	1.46144	0.912936	L.johnsonii-FM1
Isoferulic acid	0.00383665	3.19803	1.33702	L.johnsonii-FM1
Methyl caffeate	0.000171685	5.11895	1.44303	L.johnsonii-FM1
S-hexyl-L-glutathione	0.000828017	4.38529	1.36205	L.johnsonii-FM1
Ensulizole	0.040429	2.21431	1.00221	L.johnsonii-FM1
LPE(O-18:2)	0.00335749	1.12807	0.808165	L.johnsonii-FM1
Estradiol cypionate	0.00805509	0.900912	0.326048	L.johnsonii-FM1
2-(4-Methoxyphenoxy)propanoic acid	0.000929675	4.4656	1.37398	L.johnsonii-FM1
16,16-Dimethyl-PGE2	0.00274213	0.959849	0.847019	L.johnsonii-FM1
Coproporphyrin I	0.0130779	0.817583	0.789	L.johnsonii-FM1
Gallicacid	0.00115969	5.14993	1.46287	L.johnsonii-FM1
phenol	0.00413536	0.763723	1.04851	L.johnsonii-FM1
2-Phospho-D-glyceric acid	0.0359111	1.69105	0.868303	L.johnsonii-FM1
FFA(18:0)	0.00393387	0.535079	1.10062	L.johnsonii-FM1
LPE(16:1/0:0)	0.000449494	1.76957	1.00435	L.johnsonii-FM1
LPE(18:2/0:0)	0.0265753	0.925837	1.09337	L.johnsonii-FM1
LPS(20:4)	0.000816784	4.91342	1.38445	L.johnsonii-FM1
Choline	5.30814e-05	0.689883	0.957466	L.johnsonii-FM1
Biotin	0.0299928	0.748776	1.02163	L.johnsonii-FM1
Pyridoxine	0.00291416	4.16139	1.31771	L.johnsonii-FM1
Trigonelline	0.000214301	1.08428	0.772414	L.johnsonii-FM1
5-Hydroxytryptophol	0.00149025	1.89635	1.29301	L.johnsonii-FM1
Vanillic Acid	5.65915e-05	7.20917	1.45394	L.johnsonii-FM1
LPC(0:0/14:0)	0.0130752	1.76556	1.03129	L.johnsonii-FM1
Methyl nicotinate	0.00362273	6.42748	1.44282	L.johnsonii-FM1
7-Methylguanine	7.60161e-05	1.1498	1.25598	L.johnsonii-FM1
10-Formyl-Thf	0.00101454	3.41685	1.28952	L.johnsonii-FM1
P-Aminobenzoate	0.014001	1.40138	1.20172	L.johnsonii-FM1
2-Methylguanosine	0.0116105	2.82884	1.13005	L.johnsonii-FM1
LPC(15:0/0:0)	0.0410444	1.06054	0.866963	L.johnsonii-FM1
6-Dimethylaminopurine	0.017217	0.752502	0.891331	L.johnsonii-FM1
Phosphocholine	0.00693961	1.08568	1.17406	L.johnsonii-FM1
Pyridoxal	0.014118	0.724241	0.833573	L.johnsonii-FM1
Salicylaldehyde	0.0259378	2.01044	1.01597	L.johnsonii-FM1
Biliverdin	0.0173089	2.14399	1.18923	L.johnsonii-FM1
7-Methylguanosine	0.0116105	2.82884	1.13005	L.johnsonii-FM1
6-O-methylguanine	7.60161e-05	1.1498	1.25598	L.johnsonii-FM1
Malvidin	0.00159877	5.50146	1.36707	L.johnsonii-FM1
1-Methylguanine	7.60161e-05	1.1498	1.25598	L.johnsonii-FM1
Palmitoylethanolamide	0.000729482	4.40389	1.43661	L.johnsonii-FM1
LPC(14:0/0:0)	0.00213984	1.30175	1.06821	L.johnsonii-FM1
Folinic acid	0.00101454	3.41685	1.28952	L.johnsonii-FM1
LPC(0:0/20:3)	0.0435663	0.51879	0.805391	L.johnsonii-FM1
LPC(20:3/0:0)	0.0435663	0.51879	0.805391	L.johnsonii-FM1
LPC(0:0/18:3)	0.0144535	0.92086	0.729639	L.johnsonii-FM1
LPC(18:3/0:0)	0.0144535	0.92086	0.729639	L.johnsonii-FM1
LPC(16:1/0:0)	0.0162918	1.63805	1.01004	L.johnsonii-FM1
mycosporine-glutaminol	0.0181107	1.85266	0.886466	L.johnsonii-FM1
Carnitine C18:1	0.00177559	0.870396	0.598182	L.johnsonii-FM1
L-Phenylephrine	0.00983749	4.39934	1.2873	L.johnsonii-FM1
Selenomethionine	0.0497508	0.581316	0.365659	L.johnsonii-FM1
5-Methoxy-L-Tryptophan	0.000117093	4.66815	1.41161	L.johnsonii-FM1
Phe-Asn	0.0336285	1.77223	1.06231	L.johnsonii-FM1
Val-Val-Val	0.0408895	1.22723	0.773334	L.johnsonii-FM1
Glu-Val-Phe	0.0233297	2.00221	1.1706	L.johnsonii-FM1
Juvenile-Hormone-III	0.000221033	2.54847	1.05865	L.johnsonii-FM1
LPC(0:0/15:0)	0.0410444	1.06054	0.866963	L.johnsonii-FM1
LPC(0:0/16:1)	0.0162918	1.63805	1.01004	L.johnsonii-FM1
(卤)-Anabasine	3.62464e-06	4.88577	1.39872	L.johnsonii-FM1
5-Methylcytidine	0.0188907	0.707323	0.536424	L.johnsonii-FM1
Cyromazine	0.000417052	0.863832	0.897318	L.johnsonii-FM1
Guanidine	0.0027811	0.917571	0.799896	L.johnsonii-FM1
Leu-Phe	0.0410616	1.61348	1.03214	L.johnsonii-FM1
Methyl-Vanillate	2.97675e-05	3.1681	1.42041	L.johnsonii-FM1
DL-Aminopimelic acid	0.00564799	0.67158	1.1811	L.johnsonii-FM1
Ser-Phe	0.0370819	1.40708	0.848844	L.johnsonii-FM1
Thr-Leu	0.0396425	1.64334	0.91711	L.johnsonii-FM1
2'-Deoxyinosine-5'-monophosphate	0.0210623	1.01763	0.521786	L.johnsonii-FM1
2,8-Quinolinediol	2.59742e-05	1.0965	1.32149	L.johnsonii-FM1
Hydroxyurea	0.0471555	0.963898	0.708597	L.johnsonii-FM1
DL-2-Methylglutamic acid	0.00350548	3.71467	1.51414	L.johnsonii-FM1
2-Hydroxyhippuric acid	0.0353517	3.9475	1.2325	L.johnsonii-FM1
3,5-Dimethoxybenzoic acid	5.14724e-05	3.17333	1.41239	L.johnsonii-FM1
2,2-Dihydroxymethyl-1-azabicyclo[2.2.2]octan-3-one	0.000715087	0.601766	0.676321	L.johnsonii-FM1
Isosteviol	0.000122315	4.2831	1.45155	L.johnsonii-FM1
Cork-oximate	0.000553977	0.520423	0.613289	L.johnsonii-FM1
Bovinic acid	0.0191865	4.67509	1.35956	L.johnsonii-FM1
(S)-Acenocoumarol	0.0161244	0.951573	0.694439	L.johnsonii-FM1
Chrysoeriol	0.00153039	1.32764	0.995966	L.johnsonii-FM1
2-Amino-3-phosphonopropionic acid	0.0356765	0.743507	0.877506	L.johnsonii-FM1
Gly-Lys	0.0478133	0.591688	0.679342	L.johnsonii-FM1
Asn-Trp	0.00651433	1.3178	0.976323	L.johnsonii-FM1
Thr-Ser	0.0249892	1.21811	0.640956	L.johnsonii-FM1
3-Guanidinopropionic acid	0.00749981	1.41135	0.741921	L.johnsonii-FM1
6-aminonicotinamide	0.000143779	0.752958	0.650456	L.johnsonii-FM1
N1-Acetylspermidine	0.0115606	0.506493	0.626026	L.johnsonii-FM1
1-Methylguanosine	0.0116105	2.82884	1.13005	L.johnsonii-FM1
Tyr-Tyr	0.0172241	1.8212	1.02269	L.johnsonii-FM1
3-Methoxybenzamide	0.000227186	3.71569	1.40167	L.johnsonii-FM1
Trp-Trp	0.00022798	1.12925	0.702214	L.johnsonii-FM1
Asn-Ser	0.0210451	1.00804	0.772628	L.johnsonii-FM1
Lys-Gly	0.0478133	0.591688	0.679342	L.johnsonii-FM1
Thr-Thr	0.0437312	1.23839	0.769408	L.johnsonii-FM1
Phe-Ala	0.0380224	1.42111	0.875363	L.johnsonii-FM1
Thr-Tyr	0.0193379	1.82688	0.836264	L.johnsonii-FM1
4-Hydroxyquinoline	0.00031615	1.95052	1.24465	L.johnsonii-FM1
2-Hydroxymuconic semialdehyde	0.00021423	2.26267	1.37763	L.johnsonii-FM1
2-Hexadecanoylthio-1-ethylphosphorylcholine	0.0410444	1.06054	0.866963	L.johnsonii-FM1
LPE(0:0/15:0)	0.0131324	0.650368	0.785678	L.johnsonii-FM1
n-Oleoylethanolamine	0.0259848	1.20798	0.899556	L.johnsonii-FM1
LPC(17:1/0:0)	0.0129055	0.960776	0.886576	L.johnsonii-FM1
LPC(O-14:1)	0.0273513	0.831713	0.56063	L.johnsonii-FM1
Ajmalicine	8.3308e-05	3.36558	1.44224	L.johnsonii-FM1
Cabergoline	0.000302243	4.05562	1.64445	L.johnsonii-FM1
Catharanthine	4.78143e-05	3.76263	1.45253	L.johnsonii-FM1
Cryptodorine	0.0450384	8.43081	1.37812	L.johnsonii-FM1
Heroin	7.45123e-05	3.72066	1.52346	L.johnsonii-FM1
Norcodeine	0.00167669	7.44693	1.45738	L.johnsonii-FM1
Shogaol	0.000146674	3.34977	1.39694	L.johnsonii-FM1
4-Tert-butylphenoxyacetic acid	0.000476084	4.23416	1.52821	L.johnsonii-FM1
2,5-Dihydroxybenzoic acid	1.45005e-05	7.83505	1.46286	L.johnsonii-FM1
3,4-Dihydroxyphenylpyruvic acid	0.000155004	4.69392	1.41981	L.johnsonii-FM1
3,4-Dihydroxybenzoate	0.000434084	8.76924	1.44512	L.johnsonii-FM1
Aminosalicylic Acid	0.000964632	12.4247	1.47859	L.johnsonii-FM1
4-Hydroxyphenylacetaldehyde	0.0202894	1.21804	0.989663	L.johnsonii-FM1
4-Hydroxypropranolol	0.00370858	6.48977	1.45202	L.johnsonii-FM1
Hesperetin	5.19898e-06	3.74088	1.36438	L.johnsonii-FM1
Buprenorphine	8.17543e-05	4.11787	1.50901	L.johnsonii-FM1
Ciglitazone	0.00119396	5.01405	1.34689	L.johnsonii-FM1
Ciprofibrate	0.00653012	7.25808	1.45338	L.johnsonii-FM1
Cisapride	0.0141184	5.13171	1.18581	L.johnsonii-FM1
Dichlorprop-P	0.0298105	1.53086	0.974989	L.johnsonii-FM1
Gentisyl alcohol	1.36461e-05	4.69742	1.39589	L.johnsonii-FM1
Halofenozide	0.00243077	3.12051	1.24247	L.johnsonii-FM1
Hippuric acid	0.0278173	2.89742	1.07556	L.johnsonii-FM1
Levosimendan	0.000233966	1.92529	1.06501	L.johnsonii-FM1
N-(2-Cyclohexyloxy-4-nitrophenyl)methanesulfonamide	0.00498627	2.70319	1.052	L.johnsonii-FM1
(5Z,8Z,11Z,14Z)-N-(4-hydroxyphenyl)icosa-5,8,11,14-tetraenamide	0.0373045	1.34316	1.20379	L.johnsonii-FM1
Phthalic acid	0.0065915	1.79578	0.752564	L.johnsonii-FM1
Salicylic acid	0.000381385	3.40424	1.42521	L.johnsonii-FM1
Phosphoric acid	0.0173735	1.29949	1.10212	L.johnsonii-FM1
Phyllanthin	9.11741e-05	5.24959	1.52143	L.johnsonii-FM1
Dihydroroseoside	1.36292e-05	3.37285	1.51289	L.johnsonii-FM1
(Z)-7-[(1R,2R,3R)-3-Hydroxy-2-[(E,4R)-4-hydroxy-4-(1-propylcyclobutyl)but-1-enyl]-5-oxocyclopentyl]hept-5-enoic acid	0.0360672	1.55369	1.13646	L.johnsonii-FM1
(Z)-7-[(1R,2R,3S,5S)-2-[(E,3R)-3-(2,3-dihydro-1H-inden-2-yl)-3-hydroxyprop-1-enyl]-3-fluoro-5-hydroxycyclopentyl]hept-5-enoic acid	0.00472342	5.78373	1.23023	L.johnsonii-FM1
11-dehydro Thromboxane B2-d4	0.0295934	1.55128	0.895782	L.johnsonii-FM1
11-deoxy-PGE2	4.18667e-05	4.23079	1.44554	L.johnsonii-FM1
11-Epimisoprostol	0.00354787	1.6552	1.0459	L.johnsonii-FM1
12,13-DiHOME	0.0161512	0.919825	0.998854	L.johnsonii-FM1
13,14-dihydro-15-keto-tetranor Prostaglandin F1beta	0.000138396	2.37941	1.30673	L.johnsonii-FM1
18-carboxy dinor Leukotriene B4	0.00580402	4.55727	1.43266	L.johnsonii-FM1
1-Deoxynojirimycin	0.0266439	1.88654	0.779578	L.johnsonii-FM1
[2-hydroxy-3-[(9Z,12Z)-octadeca-9,12-dienoyl]oxypropyl] 2-(trimethylazaniumyl)ethyl phosphate	0.0426774	1.41768	0.855254	L.johnsonii-FM1
20-Carboxy-leukotriene B4	0.00021926	3.9124	1.52553	L.johnsonii-FM1
2-Propyl-2-pentenoic acid	0.00225204	0.781476	1.16883	L.johnsonii-FM1
Chaps	0.00583032	6.61517	1.42833	L.johnsonii-FM1
N-(6-Aminohexanoyl)-6-aminohexanoate	0.037468	1.90797	0.959561	L.johnsonii-FM1
7-[(1R,2R,3S,5S)-2-[(4S)-4-(2,3-dihydro-1H-inden-2-yl)-4-hydroxybut-1-enyl]-3-fluoro-5-hydroxycyclopentyl]hept-5-enoic acid	0.026187	1.37621	0.875022	L.johnsonii-FM1
Butaprost (free acid form)	0.0395198	1.26236	1.16106	L.johnsonii-FM1
Dienogest	0.0342907	2.14041	0.967358	L.johnsonii-FM1
(1R,5S,8S,9S)-5-hydroxy-11-methyl-6-methylidene-12-oxo-13-oxapentacyclo[9.3.3.15,8.01,10.02,8]octadecane-9-carboxylic acid	3.73653e-05	4.58282	1.45226	L.johnsonii-FM1
Gibberellin A125	0.000984199	4.21227	1.49263	L.johnsonii-FM1
Ingenol	7.04633e-06	3.52917	1.47797	L.johnsonii-FM1
Kanokoside D	0.0116677	0.620326	0.771848	L.johnsonii-FM1
Latanoprost ethyl amide	0.000105917	1.03175	1.03787	L.johnsonii-FM1
(1S,2R,3R,4S,5R,6S,8R,9S,13S,16S,17R,18S)-11-ethyl-13-(hydroxymethyl)-4,6,16,18-tetramethoxy-11-azahexacyclo[7.7.2.12,5.01,10.03,8.013,17]nonadecane-8,9-diol	9.93055e-05	4.97641	1.62936	L.johnsonii-FM1
Malyngamide I	0.00596654	1.96398	1.44421	L.johnsonii-FM1
5,8,11-Eicosatrienoic acid	2.84101e-06	1.09985	0.753166	L.johnsonii-FM1
Myricetin	0.000755949	2.57565	1.26776	L.johnsonii-FM1
Nervonic acid	7.90651e-06	4.90061	1.43942	L.johnsonii-FM1
LPE(14:0/0:0)	0.000731186	1.0598	0.900512	L.johnsonii-FM1
Prostaglandin E2 Ethanolamide	0.0230666	2.27786	0.797718	L.johnsonii-FM1
Prostaglandin E2 methyl ester	0.0344691	1.22133	0.860448	L.johnsonii-FM1
Prostaglandin E2 p-benzamidophenyl ester	0.0356112	1.51923	1.09409	L.johnsonii-FM1
Prostaglandin K1	0.00357733	0.974784	0.859649	L.johnsonii-FM1
PtdIns-(4)-P1(1,2-dihexanoyl)	2.76891e-05	7.1588	1.48142	L.johnsonii-FM1
Sulfaphenazole	1.342e-05	5.28829	1.48375	L.johnsonii-FM1
Tiamulin	0.0103045	1.44642	0.955263	L.johnsonii-FM1
Triamcinolone	3.39002e-07	5.40602	1.44897	L.johnsonii-FM1
9-[(3S,4S,5R)-3,4-dihydroxy-5-(hydroxymethyl)oxolan-2-yl]-1H-purin-6-one	0.00173507	4.75762	1.30248	L.johnsonii-FM1
[2-hydroxy-6-methoxy-4-(3-oxobutyl)phenyl]oxidanesulfonic acid	0.00392578	7.23093	1.3931	L.johnsonii-FM1
3-Amino-2,3-dihydrobenzoic acid	7.48882e-06	8.99583	1.51955	L.johnsonii-FM1
2-Keto-6-aminocaproate	0.023137	0.611129	0.650688	L.johnsonii-FM1
Ala-Tyr	0.0221234	1.70325	0.894894	L.johnsonii-FM1
Angiotensin III	0.00411759	4.11755	1.4214	L.johnsonii-FM1
Arg-Gln-Lys	0.000374929	3.72676	1.38495	L.johnsonii-FM1
LY-411575	0.00976333	3.51536	1.21594	L.johnsonii-FM1
Cysteinyl-Methionine	0.00705024	8.62435	1.43678	L.johnsonii-FM1
Enalapril	0.000186716	6.41591	1.37342	L.johnsonii-FM1
Gln-Leu	0.0258158	1.91329	0.997807	L.johnsonii-FM1
Gln-Tyr	0.0247412	4.493	1.27778	L.johnsonii-FM1
His-Phe	0.0453715	1.73841	0.950967	L.johnsonii-FM1
Lorazepam	0.0292079	8.25199	1.29951	L.johnsonii-FM1
Melanostatin	0.0179235	1.64115	0.938558	L.johnsonii-FM1
N-Acetyl-L-aspartic acid	0.00296466	2.55291	1.25936	L.johnsonii-FM1
2-Amino-5-phosphonopentanoic acid	0.0350573	0.586108	0.680647	L.johnsonii-FM1
Quinapril	2.9771e-05	5.41645	1.53613	L.johnsonii-FM1
{5-Chloro-1'-[(5-chloro-2-fluorophenyl)methyl]-2,2',5'-trioxospiro[indole-3,3'-pyrrolidin]-1(2H)-yl}acetic acid	0.0104757	6.75567	1.382	L.johnsonii-FM1
Thyrotropin alfa	1.50527e-05	4.37382	1.49348	L.johnsonii-FM1
1H-Indole-2-carboxylic acid, 1-[(2S)-2-[[(1S)-1-(ethoxycarbonyl)-3-phenylpropyl]amino]-1-oxopropyl]octahydro-, (2S,3aR,7aS)-	0.0477058	0.618495	0.820418	L.johnsonii-FM1
Trimethylamine	0.0082622	0.718675	0.78324	L.johnsonii-FM1
1-Naphthyl glucuronide	0.000339548	3.34928	1.29667	L.johnsonii-FM1
4-(2-Aminophenyl)-2,4-dioxobutanoic acid	0.00486138	7.90992	1.51582	L.johnsonii-FM1
6,8-Tricosanedione	0.033531	0.517533	0.568884	L.johnsonii-FM1
Erythrose	0.0109851	1.27613	1.01698	L.johnsonii-FM1
(2R,3S,4S,5R,6S)-2-[[(2S,3R,4R)-3,4-Dihydroxy-4-(hydroxymethyl)oxolan-2-yl]oxymethyl]-6-(3,4,5-trimethoxyphenoxy)oxane-3,4,5-triol	0.00934177	8.39437	1.29622	L.johnsonii-FM1
Maltopentaose	0.0256521	0.917907	0.548279	L.johnsonii-FM1
Pyruvaldehyde	0.0309771	0.636966	0.640122	L.johnsonii-FM1
(3S)-3-hydroxy-2,2,5,7-tetramethyl-6-[2-[(2R,3R,4S,5S,6R)-3,4,5-trihydroxy-6-(hydroxymethyl)oxan-2-yl]oxyethyl]-3H-inden-1-one	0.0324394	0.535799	0.705292	L.johnsonii-FM1
Semilepidinoside B	0.0350555	8.72446	1.29227	L.johnsonii-FM1
(5,7-dihydroxy-2,2-dimethyl-3,4-dihydro-2H-1-benzopyran-4-yl)oxidanesulfonic acid	0.0468741	0.521305	1.00642	L.johnsonii-FM1
2-Hydroxyimipramine	0.0474787	2.00941	1.01725	L.johnsonii-FM1
5-(Tetradecyloxy)-2-furoic acid	0.00604874	4.1529	1.19392	L.johnsonii-FM1
6-Benzylaminopurine	0.0275222	0.826058	0.609441	L.johnsonii-FM1
7-Hydroxyamoxapine	0.00125793	8.4886	1.49691	L.johnsonii-FM1
8-Chlorotheophylline	0.00073266	8.07557	1.45358	L.johnsonii-FM1
8-Hydroxydemethylclomipramine	0.00274623	2.74545	1.05656	L.johnsonii-FM1
Bindarit	0.00486734	5.49204	1.28011	L.johnsonii-FM1
Cimetidine	0.00334871	6.66274	1.45351	L.johnsonii-FM1
Cinnabarinic acid	0.000318174	3.97797	1.40535	L.johnsonii-FM1
Ciprofloxacin	0.000228874	3.75018	1.50565	L.johnsonii-FM1
9H-Pyrrolo[1',2':2,3]isoindolo[4,5,6-cd]indol-9-one, 10-acetyl-2,6,6a,7,11a,11b-hexahydro-11-hydroxy-7,7-dimethyl-, (6aR,11aS,11bR)-	0.00344671	4.55635	1.43889	L.johnsonii-FM1
Doramapimod	0.03141	1.13516	0.765921	L.johnsonii-FM1
Fenazaquin	0.0130081	1.4787	0.972628	L.johnsonii-FM1
Flibanserin	0.00330901	0.802067	1.47375	L.johnsonii-FM1
Flonicamid	0.00384526	6.76249	1.45466	L.johnsonii-FM1
Imiquimod	2.2321e-05	4.53467	1.49796	L.johnsonii-FM1
Isoamericanol A	2.6588e-05	4.83128	1.49851	L.johnsonii-FM1
Lomefloxacin	0.000956555	1.01354	1.09424	L.johnsonii-FM1
Unii-4S7U3Q8S6W	0.0357348	4.01446	1.47572	L.johnsonii-FM1
N-3-Pyridinyl-4-[[3-[[5-(trifluoromethyl)-2-pyridinyl]oxy]phenyl]methyl]-1-piperidinecarboxamide	0.00926692	2.5657	1.293	L.johnsonii-FM1
Osumudalactome	8.87967e-05	3.78452	1.50668	L.johnsonii-FM1
3-[[6-(3-Aminophenyl)-7H-pyrrolo[2,3-d]pyrimidin-4-yl]oxy]phenol	3.99224e-06	7.19916	1.47351	L.johnsonii-FM1
Primaquine	0.0235512	1.99121	1.00624	L.johnsonii-FM1
2,4-Quinolinediol	0.00342792	10.0967	1.51157	L.johnsonii-FM1
Rucaparib	0.0284034	0.79609	0.357566	L.johnsonii-FM1
Tetrahydrofolyl-[Glu](2)	0.0235382	4.67804	1.37171	L.johnsonii-FM1
Epigallocatechin gallate	0.00222754	5.14015	1.37771	L.johnsonii-FM1
(R)-Warfarin	0.000483267	3.3999	1.41098	L.johnsonii-FM1
[2-(5,7-dihydroxy-4-oxo-2-phenyl-4H-chromen-8-yl)-3,5-dihydroxyoxan-4-yl]oxidanesulfonic acid	0.00744371	4.52406	1.3216	L.johnsonii-FM1
[2-(5,7-Dihydroxy-4-oxo-2-phenylchromen-8-yl)-4,5-dihydroxyoxan-3-yl] hydrogen sulate	0.00593593	4.33453	1.32912	L.johnsonii-FM1
[2,2-Dimethyl-6-(3,5,7-trihydroxy-4-oxochromen-2-yl)-3,4-dihydrochromen-3-yl] hydrogen sulate	0.00170643	4.56523	1.38192	L.johnsonii-FM1
[2-Methoxy-4-(3,5,7-trihydroxy-4-oxo-2,3-dihydrochromen-2-yl)phenyl] hydrogen sulate	0.0188846	3.90681	1.187	L.johnsonii-FM1
[3-(2H-1,3-benzodioxol-5-yl)-1-(4-methoxy-1-benzofuran-5-yl)-3-oxopropoxy]sulfonic acid	0.032571	6.22988	1.35789	L.johnsonii-FM1
[4-(5,7-dihydroxy-4-oxo-3,4-dihydro-2H-1-benzopyran-2-yl)-2-hydroxy-6-methoxyphenyl]oxidanesulfonic acid	0.0120077	7.47615	1.35846	L.johnsonii-FM1
[4-(5,7-dihydroxy-6,8-dimethyl-4-oxo-3,4-dihydro-2H-1-benzopyran-2-yl)phenyl]oxidanesulfonic acid	0.000950872	5.50069	1.35046	L.johnsonii-FM1
[4,5-dihydroxy-2-(5-hydroxy-7-methoxy-4-oxo-2-phenyl-4H-chromen-8-yl)oxan-3-yl]oxidanesulfonic acid	0.000712183	12.4405	1.46298	L.johnsonii-FM1
[5,7-dihydroxy-4-oxo-2-(3,4,5-trihydroxyphenyl)-3,4-dihydro-2H-1-benzopyran-3-yl]oxidanesulfonic acid	0.00126694	8.2073	1.3933	L.johnsonii-FM1
[6-(5,7-dihydroxy-4-oxo-2-phenyl-4H-chromen-8-yl)-4,5-dihydroxyoxan-3-yl]oxidanesulfonic acid	0.00750788	6.41705	1.33053	L.johnsonii-FM1
{[4-(4-hydroxy-3-methoxyphenyl)-2-oxobut-3-en-1-yl]oxy}sulfonic acid	4.03938e-05	3.47365	1.41523	L.johnsonii-FM1
1-(4-hydroxyphenyl)-3-(5-methoxy-2,2-dimethyl-2H-chromen-6-yl)propan-1-one	3.91689e-05	3.72752	1.44855	L.johnsonii-FM1
2-[2,3-Dihydroxy-4,6-dimethoxy-5-(3-methylbut-2-enyl)phenyl]-7-hydroxy-2,3-dihydrochromen-4-one	0.00144601	5.61599	1.3835	L.johnsonii-FM1
4-[3-(3,4-dihydroxyphenyl)-2-hydroxypropyl]benzene-1,2,3,5-tetrol	0.00010271	2.13835	1.19835	L.johnsonii-FM1
5-hydroxy-8-(2-hydroxypropan-2-yl)-4-(1-hydroxypropyl)-2H,8H,9H-furo[2,3-h]chromen-2-one	0.00112739	2.07729	1.17108	L.johnsonii-FM1
7-chloro-2-(3,4-dimethoxyphenyl)-3,5,6-trihydroxy-8-methoxy-4H-chromen-4-one	3.25883e-05	3.83971	1.44885	L.johnsonii-FM1
cis-3,4',5-Trimethoxy-3'-hydroxystilbene	1.7195e-05	2.26689	1.10829	L.johnsonii-FM1
Deoxysappanone B 7,3'-dimethyl ether	0.000238213	2.9621	1.2072	L.johnsonii-FM1
Alvocidib	0.000921631	3.90554	1.53182	L.johnsonii-FM1
Hispaglabridin A	0.01161	2.82984	1.06991	L.johnsonii-FM1
Lonchocarpic acid	0.0266625	3.5564	1.11416	L.johnsonii-FM1
Polydatin	0.00131336	5.34881	1.46086	L.johnsonii-FM1
Quercetin 3-O-(6''-acetyl-glucoside)	0.00943562	8.35634	1.42763	L.johnsonii-FM1
Robustic acid	0.0100171	3.24207	1.63179	L.johnsonii-FM1
Tectoridin	0.000564254	4.10058	1.6422	L.johnsonii-FM1
Tectorigenin 7-sulfate	0.0080498	5.67625	1.32651	L.johnsonii-FM1
Uniconazole-P	0.0130667	7.51469	1.33646	L.johnsonii-FM1
Urolithin C	0.00108736	4.48728	1.28752	L.johnsonii-FM1
Zearalanone	0.00192382	1.94195	1.06964	L.johnsonii-FM1
1-(3,4-Dimethoxyphenyl)-2-(2-methoxyphenoxy)propane-1,3-diol	0.0159596	1.91985	0.84246	L.johnsonii-FM1
11-Deoxyprostaglandin F1alpha	0.0139476	2.93332	1.27189	L.johnsonii-FM1
13-Hydroxydocosanoic acid	0.00222162	2.1053	1.01887	L.johnsonii-FM1
15-cyclohexyl pentanor Prostaglandin F2alpha	0.00357473	4.76171	1.37565	L.johnsonii-FM1
16-phenoxy tetranor PGF2 cyclopropyl methyl amide	0.0471045	3.40458	1.02706	L.johnsonii-FM1
6-Benzylthioguanine	0.0158078	2.17436	1.03429	L.johnsonii-FM1
2-Hydroxyisophthalic acid	7.27427e-05	10.2198	1.46928	L.johnsonii-FM1
3-Linalylflaviolin	0.00743112	1.60701	0.81954	L.johnsonii-FM1
4-(N-Maleimido)benzyltrimethylammonium	0.00112811	8.32854	1.45047	L.johnsonii-FM1
4-[(1-Oxo-7-phenylheptyl)amino]-(4R)-octanoic acid	3.81299e-08	2.89194	1.28735	L.johnsonii-FM1
5-Hydroxy-1-(4-hydroxy-3-methoxyphenyl)octan-3-one	0.000460919	2.26888	1.22416	L.johnsonii-FM1
6Testosterone Enanthate	0.00390348	1.08546	0.847965	L.johnsonii-FM1
7(1)-Hydroxychlorophyllide a	0.0248708	0.79584	1.4601	L.johnsonii-FM1
9alpha-Fluoro-11beta-hydroxy-16alpha-methylandrosta-1,4-diene-3,17-dione	0.0127566	0.598784	0.404211	L.johnsonii-FM1
9-Fluoro-11beta-hydroxy-16alpha-methyl-pregn-4-ene-3,20-dione	0.000237523	1.27646	1.16141	L.johnsonii-FM1
Acetoxy-10-gingerol	0.0169174	1.76341	1.16677	L.johnsonii-FM1
Acetoxy-6-gingerol	0.000790438	7.99374	1.54064	L.johnsonii-FM1
Ala-Asp-Leu-Glu-Lys	0.0337246	6.53631	1.34474	L.johnsonii-FM1
Ala-Asp-Phe-Asp	0.0457018	4.76748	1.23352	L.johnsonii-FM1
Ala-Ile-Leu-Asp	0.0132408	6.0021	1.38923	L.johnsonii-FM1
Ala-Thr-Val-Glu	0.00012095	3.35943	1.50563	L.johnsonii-FM1
Ala-HoPhe-OH	0.00988906	1.08597	1.17774	L.johnsonii-FM1
L-Alanyl-L-tryptophan	0.000174383	12.2758	1.46143	L.johnsonii-FM1
Arg-Asn-His-Glu	0.000516251	2.56425	1.28086	L.johnsonii-FM1
Arg-Asn-Phe-Arg	0.00885894	5.92439	1.36377	L.johnsonii-FM1
Arg-Leu-Asn-Arg	0.00491742	2.94732	1.04713	L.johnsonii-FM1
Arg-Phe-Asn-Ala-His	0.0147929	6.38046	1.2598	L.johnsonii-FM1
Arg-Ser-Lys-Arg	0.00180523	4.65543	1.389	L.johnsonii-FM1
Arg-Tyr-Ile-Arg	0.000282979	4.26333	1.22523	L.johnsonii-FM1
Asn-Ile-Phe	0.0118086	3.05363	1.13101	L.johnsonii-FM1
Asn-Ile-Phe-Lys	0.0187557	6.68359	1.35226	L.johnsonii-FM1
Asn-Leu-Arg-Arg	0.010215	1.60175	0.977467	L.johnsonii-FM1
Asn-Lys-Arg-Asp	2.24202e-05	3.99293	1.61009	L.johnsonii-FM1
Auraviketone	0.0265346	1.93244	0.861956	L.johnsonii-FM1
Austrobailignan 1	0.00150454	3.57448	1.34713	L.johnsonii-FM1
Brevianamide F	0.0010027	3.69661	1.36618	L.johnsonii-FM1
C.I. Acid Orange 3	0.00635931	7.88336	1.37307	L.johnsonii-FM1
Chaparrinone	0.00132602	3.2503	1.4936	L.johnsonii-FM1
Cynometrine	0.0389608	4.10786	1.03234	L.johnsonii-FM1
delta-(L-2-Aminoadipyl)-L-cysteinyl-D-valine	0.032092	1.44804	0.686834	L.johnsonii-FM1
Dolasetron	0.00590717	6.84826	1.34936	L.johnsonii-FM1
Flumetover	0.0259303	1.7946	0.98948	L.johnsonii-FM1
Gln-Leu-Glu-Lys	0.0126541	2.0869	1.02987	L.johnsonii-FM1
Glu-Ile-Asp-Thr-Lys	0.0206052	6.30905	1.37597	L.johnsonii-FM1
Glu-Phe-Tyr-Leu-Gly	0.00679124	7.07675	1.45096	L.johnsonii-FM1
Herbimycin	0.0168982	3.8037	1.20195	L.johnsonii-FM1
HoPhe-Nap-OH	0.0416696	2.19629	0.86114	L.johnsonii-FM1
(1-Hydroxy-3,7,11-trimethyldodeca-2,6,10-trienyl)phosphonic acid	2.89364e-05	5.72909	1.50418	L.johnsonii-FM1
Ile-Gly-Lys-Glu-Leu	0.0305683	4.43328	1.39542	L.johnsonii-FM1
Ile-Phe-Ser	0.0201411	2.66201	0.816674	L.johnsonii-FM1
Ile-Phe-Thr-Asp-Gln	0.00955916	5.58637	1.39631	L.johnsonii-FM1
Ile-Ser-Asp-Arg-Ile	0.00584119	5.07638	1.42875	L.johnsonii-FM1
Ile-Ser-Val-Asp	0.0308886	0.720001	0.719404	L.johnsonii-FM1
Ile-Val-Asn	0.002552	1.60227	0.976511	L.johnsonii-FM1
N-(4-Bromophenyl)-3,4,5,6-tetrahydrophthalimide	0.0166084	5.65986	1.3937	L.johnsonii-FM1
Leu-Gln-Asn-Arg	0.00473344	2.059	1.08863	L.johnsonii-FM1
Leu-Glu-Phe	0.0146148	4.43531	1.47379	L.johnsonii-FM1
Leu-Glu-Phe-Glu	0.0497436	4.86283	1.07788	L.johnsonii-FM1
Leu-Leu-Asp-Leu-Leu	0.00460264	6.2439	1.36698	L.johnsonii-FM1
Leu-Leu-Ser-Pro-Tyr	0.0138025	6.82226	1.2914	L.johnsonii-FM1
Leu-Val-Val-Val-Asp	0.0105281	5.85328	1.4329	L.johnsonii-FM1
Linoleic Acid-biotin	0.000221283	1.50795	1.10704	L.johnsonii-FM1
Lys-Asn-Gln-Glu	0.0145781	6.73506	1.39323	L.johnsonii-FM1
Lys-Val-Asn	7.29321e-05	12.3856	1.5367	L.johnsonii-FM1
Met-Ala-Val	0.000340756	4.16125	1.40224	L.johnsonii-FM1
Met-Asp-Gln	0.0135224	2.93601	1.11755	L.johnsonii-FM1
Met-Phe-Thr-Glu-Asp	0.000775933	4.61261	1.36676	L.johnsonii-FM1
Met-Trp-Val	0.00247864	4.81258	1.69754	L.johnsonii-FM1
Met-Phe4Cl-OH	1.98865e-05	3.52342	1.42525	L.johnsonii-FM1
N,N'-Diacetylbenzidine	0.0014402	1.89325	1.01565	L.johnsonii-FM1
(1S,13S,18S)-12-[2-(4-hydroxyphenyl)ethyl]-18-methoxy-15-methyl-5,7-dioxa-12,15-diazapentacyclo[11.7.0.01,16.02,10.04,8]icosa-2,4(8),9,19-tetraen-14-one	0.000150239	3.0205	1.16051	L.johnsonii-FM1
Phe-Asn-Ile-Glu	6.99383e-05	5.83894	1.40774	L.johnsonii-FM1
Phe-Leu-Tyr-Asp	0.00331478	2.32685	1.47	L.johnsonii-FM1
Phe-Thr-Arg-Lys	0.00933331	5.20054	1.33086	L.johnsonii-FM1
Phe-Thr-Pro-Thr-Glu	0.000478473	3.54116	1.39616	L.johnsonii-FM1
Phe4Cl-His-OH	0.00163704	5.79245	1.42994	L.johnsonii-FM1
Phe4Cl-Nap-OH	0.000166727	3.23213	1.60122	L.johnsonii-FM1
Phe-Abu-OH	0.00389183	1.33319	1.27813	L.johnsonii-FM1
Pheophorbide a	0.000234401	4.60555	1.38854	L.johnsonii-FM1
Nigakilactone I	0.00281387	1.5434	0.964822	L.johnsonii-FM1
Proansamitocin	0.00335156	4.92875	1.55152	L.johnsonii-FM1
Salicylhydroxamic acid	0.00449716	9.91395	1.48716	L.johnsonii-FM1
Ser-Ala-Lys-Lys	0.0393398	0.964301	0.566005	L.johnsonii-FM1
Ser-Arg-Phe-Lys	0.000178795	1.5246	1.00165	L.johnsonii-FM1
Ser-Gln-Val-Lys	0.0446848	6.58215	1.41498	L.johnsonii-FM1
Ser-Val-Val	0.0182172	2.64448	1.20208	L.johnsonii-FM1
trans-1,4-Dichloro-2-butene	0.00403765	2.25185	1.14676	L.johnsonii-FM1
Triazolidinonethione	0.0109261	5.7879	1.27513	L.johnsonii-FM1
Trp-Leu-Met	0.0124296	4.15306	1.25031	L.johnsonii-FM1
Tyr-Arg-Ile-Glu	0.00334879	3.47765	1.42013	L.johnsonii-FM1
Tyr-Gln-Asn-Glu	0.029024	5.34438	1.41034	L.johnsonii-FM1
Tyr-Gln-Leu-Lys	0.00108632	3.21509	1.5357	L.johnsonii-FM1
Tyr-Leu-Ala-Lys	1.80416e-05	3.44863	1.59672	L.johnsonii-FM1
Demethylmorphine	0.00767576	9.28318	1.42902	L.johnsonii-FM1
n-Methyl-l-valyl-l-tryptophanol	0.011045	1.43275	1.00359	L.johnsonii-FM1
4-(6-Hydroxy-pyridin-3-yl)-4-oxobutanal	0.00424969	5.67759	1.41512	L.johnsonii-FM1
D-Ribose	0.0203183	1.1917	0.703128	L.johnsonii-FM1
Debromoaplysiatoxin	0.0427243	0.862513	0.913314	L.johnsonii-FM1
(2E)-2-[(2S,3R,4S,6R)-2-hydroxy-3,4-dimethoxy-6-[(2R,3R,4S,5S,6R)-3,4,5-trihydroxy-6-(hydroxymethyl)oxan-2-yl]oxycyclohexylidene]acetonitrile	0.0140063	3.74071	1.70861	L.johnsonii-FM1
2-Hydroxymyristic acid	0.0420901	0.60002	0.470313	L.johnsonii-FM1
Deethylatrazine	0.0358236	1.1369	0.905084	L.johnsonii-FM1
Isorhamnetin	0.00053953	1.08866	0.90487	L.johnsonii-FM1
Luteolin	0.037205	8.77958	1.31381	L.johnsonii-FM1
Zaprinast	0.000185928	4.35778	1.49504	L.johnsonii-FM1
4-Thia-1-azabicyclo[3.2.0]heptane-2-carboxylic acid, 6-[[(2R)-2-amino-2-(4-hydroxyphenyl)acetyl]amino]-3,3-dimethyl-7-oxo-, (2S,5R,6R)-	0.00366631	0.887893	0.575517	L.johnsonii-FM1
Cytidine-5'-monophosphate	0.00152127	0.642171	0.728055	L.johnsonii-FM1
Detomidine hydrochloride	0.00177221	-1.65427	1.30985	E.coil
Abemaciclib	0.00582884	-0.630933	1.19639	E.coil
Lomitapide	0.00261868	-2.55091	1.30337	E.coil
Eprodisate disodium	0.00147673	-0.77307	1.12038	E.coil
Xanthopterin monohydrate	0.0425954	-0.600916	1.01233	E.coil
Thiodiglycolic acid	0.00475985	-1.2288	1.05443	E.coil
D-Glucuronolactone	0.0206672	-0.54673	1.2586	E.coil
Thymidine-5'-phosphate (dTMP)	0.00069063	-0.836905	1.22736	E.coil
Asn-Gly	0.00334505	-5.408	1.46019	E.coil
Bis-ferulamidobutane	0.0029089	-2.77424	1.3232	E.coil
Ginkgolide B	0.000872595	-3.20793	1.2738	E.coil
Melatonin	0.00420285	-1.3947	1.24958	E.coil
8-isoprostaglandin F1伪	0.000107439	-0.868772	1.23509	E.coil
P-chlorophenylalanine	1.41194e-06	-0.749773	1.2552	E.coil
8-Epidermal glycoside	0.000243758	-4.3108	1.42783	E.coil
Multifidol	0.0481091	-0.693453	1.21004	E.coil
Mucic Acid	0.0149526	-0.598176	1.0843	E.coil
Aminopterin	0.000256746	-2.11524	1.25468	E.coil
14,15-Leukotriene C4(ExC4)	0.00022418	-3.83105	1.38761	E.coil
Mannitol 1-phosphate	0.000946443	-0.99133	1.19442	E.coil
Testosterone sulfate	0.000350447	-1.90387	1.29194	E.coil
Pregnenolone monosulfate	0.000224319	-1.41999	1.3042	E.coil
CAY-10583	0.00377174	-1.82931	1.15658	E.coil
Dehydrolithocholic acid	0.00332211	-1.0676	1.3089	E.coil
N-2-hydroxyethylpiperazine-N''-2-ethanesulfonic acid	0.00495407	-0.520388	1.17556	E.coil
Cis-ACCP	0.00736574	-0.599032	1.11184	E.coil
P-sulfanilic acid	0.00289875	-1.12628	1.21246	E.coil
Glucaric acid	0.0149526	-0.598176	1.0843	E.coil
Asp-Glu	0.0134142	-0.556716	1.04342	E.coil
Naphthalene-2,7-disulfonic acid	0.000143161	-2.16586	1.36567	E.coil
5-Acetylamino-6-formylamino-3-methyluracil	0.0203964	-0.843426	1.02154	E.coil
Propofol Glucuronide	0.0004683	-1.44036	1.2886	E.coil
L-Methionine	0.0408825	-1.17998	1.17986	E.coil
Theobromine	0.000129298	-2.49256	1.35138	E.coil
5-Hydroxyindole-3-Acetic Acid	0.000288558	-1.22136	1.09602	E.coil
Thiamine	0.0037578	-1.9238	1.01124	E.coil
7,8-dihydro-L-Biopterin	0.00803144	-1.15318	1.14519	E.coil
2-Pyrrolidinone	0.000535504	-0.993593	1.31223	E.coil
Oxindole	0.0175259	-3.91182	1.3673	E.coil
FFA(20:1)	0.0116491	-1.44089	1.27314	E.coil
Furfural	0.00222199	-3.849	1.43461	E.coil
DL-Methionine	0.0384003	-1.17447	1.17307	E.coil
Methylcysteine	0.0432994	-1.01713	0.957392	E.coil
FFA(18:1)	0.0199565	-0.760162	1.2052	E.coil
Firefly luciferin	5.32909e-07	-0.509466	1.11236	E.coil
Lithocholic acid	0.0117497	-0.598983	1.17856	E.coil
Dopaquinone	0.000446751	-0.933329	1.21544	E.coil
Coniferol	0.00564658	-4.48997	1.40974	E.coil
1-Deoxyvaleric acid	0.0026526	-0.538145	1.15714	E.coil
4-methyl-5-thiazole-ethanol	0.00271358	-1.33192	1.10998	E.coil
Pregnandiol	0.0260478	-4.56305	1.39931	E.coil
Leu-Val-Ser	0.0271362	-2.87923	0.985717	E.coil
Phytosphingosine	0.0184541	-1.50726	0.838353	E.coil
LPC(O-16:1)	0.0314414	-0.802002	0.843881	E.coil
11-Ketoetiocholanolone	0.00895913	-0.590029	1.01315	E.coil
2-O-Methylcytosine	0.00946379	-1.57797	1.1592	E.coil
Methyl-p-tert-butylphenylacetate	0.0154327	-0.503011	1.12969	E.coil
Gly-Pro-Leu	0.00024272	-1.97519	1.33586	E.coil
Pro-Ile	0.00881238	-1.90219	1.23941	E.coil
Pro-val	0.00831205	-2.66576	1.21459	E.coil
Val-Pro-Ala	0.00024272	-1.97519	1.33586	E.coil
Cyclo(Pro-Val)	0.000239743	-1.31542	1.28277	E.coil
Androstenediol	0.0291436	-0.501092	1.01276	E.coil
6-Methylhept-5-en-2-ol	0.000109998	-0.514248	1.15655	E.coil
Sakuranetin	0.0115181	-1.25743	1.41035	E.coil
5-Hydroxyindole	0.0108371	-4.46999	1.43059	E.coil
5'-Carboxy-alpha-chromanol	0.00451664	-1.43464	1.28374	E.coil
Arachidonic-p-nitroaniline	2.94609e-05	-0.88994	1.35243	E.coil
Scopolamine-methyl-bromide	0.00821615	-1.10514	1.17347	E.coil
N-acetyl-D-Lactosamine	0.0331672	-0.726333	1.14171	E.coil
cyclo(pro-pro)	1.69284e-05	-1.34852	1.29607	E.coil
Cys-Glu	0.0308202	-0.817272	0.998555	E.coil
3-Aminobenzenesulfonic acid	0.0316322	-0.963277	1.02082	E.coil
3-Aminophenol	0.0322818	-0.755602	1.05649	E.coil
7alpha,26-Dihydroxy-4-cholesten-3-one	0.0045874	-1.03635	1.23365	E.coil
Colneleic acid	0.0210697	-0.589221	1.03765	E.coil
2,22,25-Trideoxyecdysone	0.00234131	-0.987765	1.05589	E.coil
LPC(15:1/0:0)	0.0309612	-0.645864	0.774586	E.coil
Morphine-3-glucuronide	0.0132533	-4.77532	1.3353	E.coil
Ranitidine	0.0104123	-1.60926	1.06028	E.coil
1-(1-Propanoylpiperidin-4-yl)-3-[4-(trifluoromethoxy)phenyl]urea	0.020832	-0.57698	1.04706	E.coil
3,3'-Bisjuglone	0.0067527	-0.823473	1.09963	E.coil
6-Amino-N-[3-[4-(4-morpholinyl)pyrido[3',2':4,5]furo[3,2-d]pyrimidin-2-yl]phenyl]-3-pyridinecarboxamide	0.00182876	-3.20326	1.44778	E.coil
4,6-Dinitro-O-cresol	0.0377495	-0.648503	0.949433	E.coil
4-Aminocatechol	0.0187575	-0.526206	1.1536	E.coil
5-(Diphenylphosphinyl)pentanoic acid	0.0167737	-1.39469	1.24346	E.coil
Clofoctol	0.04165	-1.15019	1.11374	E.coil
Dinoseb	0.00203269	-1.7683	1.28277	E.coil
Fluvoxamine	0.00737851	-0.644261	1.00888	E.coil
Formoterol	0.000267649	-1.71242	1.29068	E.coil
Irbesartan	5.84808e-05	-2.07352	1.17653	E.coil
Letrozole	0.00011752	-4.13285	1.44292	E.coil
Lidocaine	0.00025643	-2.27068	1.3575	E.coil
PDGF Receptor Tyrosine Kinase Inhibitor IV	3.18895e-05	-2.98897	1.45181	E.coil
(+)-Penbutolol	0.00353537	-0.721403	1.21574	E.coil
Didemethylcitalopram	0.000305474	-0.90147	1.15896	E.coil
Sildenafil	0.000587994	-2.56261	1.29022	E.coil
Spirotetramat	0.0292022	-5.8942	1.39554	E.coil
Sulfathiazole	0.00470487	-1.18003	1.25726	E.coil
Usnic acid	5.14309e-05	-3.07566	1.46502	E.coil
alpha-Peltatin	0.016729	-0.736024	1.20043	E.coil
Berbamine	0.000237838	-3.64278	1.47066	E.coil
(3beta,5alpha,6beta,9alpha,22E,24R)-23-Methylergosta-7,22-diene-3,5,6,9-tetrol	0.0288913	-0.762279	0.883401	E.coil
Heudelottin C	0.0211652	-4.11148	1.17288	E.coil
11,12,14-Trihydroxy-7-methoxy-8,11,13-abietatrien-20,6-olide	0.0495762	-1.11532	1.06815	E.coil
15-Acetyl-4-deoxynivalenol	0.000130691	-1.18803	1.2461	E.coil
15-Deoxy-delta-12,14-prostaglandin J2	0.0247557	-0.709338	1.22175	E.coil
15-keto Latanoprost	0.0184751	-0.710527	1.02015	E.coil
16,16-dimethyl-6-keto Prostaglandin E1	0.0018686	-0.970481	1.17574	E.coil
2,3-dinor Thromboxane B1	0.000174938	-1.73597	1.2783	E.coil
28-Hydroxy-14-taraxeren-3-one	5.37159e-07	-0.910066	1.2682	E.coil
Sulfoglycolithocholic acid	0.0157752	-4.3191	1.27486	E.coil
4-{[(4S,5R,6E,8E,10Z,13Z)-1-carboxy-4-hydroxynonadeca-6,8,10,13-tetraen-5-yl]sulfanyl}benzoic acid	0.00360216	-0.826592	1.3715	E.coil
5-Methoxyindoleacetate	0.000192019	-3.31913	1.41003	E.coil
6-Ketomyristic acid	0.00661145	-2.19946	1.24079	E.coil
7-oxo-11-Dodecenoic acid	0.00201549	-2.7112	1.23138	E.coil
Alloxanthin	0.00676534	-3.15592	1.44014	E.coil
(-)-Bilobalide from ginkgo leaves	0.00966396	-1.01564	1.18458	E.coil
Cucurbitacin B	0.00172746	-4.28308	1.42311	E.coil
Estra-4,9-diene-3,17-dione	0.0268701	-1.75954	1.05501	E.coil
Geniposide	0.00348595	-1.24451	1.13438	E.coil
Gibberellin A79	0.000694418	-1.08824	1.16992	E.coil
Glyuranolide	0.000451414	-1.18432	1.20337	E.coil
Heptanoic acid	0.0241475	-0.609627	1.00509	E.coil
Isohumulinone A	0.00311502	-3.07486	1.33193	E.coil
Mifepristone	0.00102473	-2.32524	1.26335	E.coil
Physalin K	0.00287949	-2.08616	1.26422	E.coil
Rosmaricine	0.00216647	-0.713893	1.14312	E.coil
Turanose	0.00592113	-0.827755	1.21692	E.coil
Toyocamycin	6.10377e-05	-2.5274	1.2174	E.coil
(2R,4R)-2-phenyl-1,3-thiazolidine-4-carboxylic acid	0.00916984	-4.71905	1.37553	E.coil
2-[4-Hydroxy-3-(sulfooxy)phenyl]acetic acid	0.0193067	-3.24874	1.48456	E.coil
N-Acetylvanilalanine	0.00051293	-1.06924	1.12188	E.coil
2-Oxovaleric acid	0.00472197	-1.62903	1.18901	E.coil
Actinonin	0.000433334	-1.01027	1.17777	E.coil
Aspartyl-L-proline	0.0135673	-3.20727	1.27917	E.coil
Cilastatin	0.033211	-1.84453	1.18086	E.coil
Dexrazoxane	0.0067852	-0.652013	1.07829	E.coil
Glutaconic acid	0.00264435	-1.37968	1.14555	E.coil
leukotriene C4	1.77405e-05	-3.87833	1.42603	E.coil
Leupeptin	0.00269207	-1.07721	1.12361	E.coil
Lisinopril	0.000103056	-2.02303	1.26843	E.coil
Lys-His	0.00559368	-3.12507	1.17047	E.coil
Melphalan	0.000598845	-2.77427	1.32631	E.coil
Nodularin	0.0359177	-5.33978	1.23991	E.coil
N-Phenylacetylphenylalanine	0.00029702	-3.34553	1.39702	E.coil
Phe-Pro-Glu	0.000218914	-1.47778	1.26725	E.coil
(R)-3-Amino-4-(3-hexylphenylamino)-4-oxobutylphosphonic acid	0.0034213	-1.354	1.22952	E.coil
Ramiprilat	0.0406926	-2.84402	0.971645	E.coil
Serylthreonine	0.00438611	-1.64148	1.12109	E.coil
Tyramine O-sulfate	4.97455e-05	-1.18593	1.27298	E.coil
Val-Val-Arg	0.000491684	-1.42787	1.20735	E.coil
(4-((5,6-Diphenylpyrazin-2-yl)(isopropyl)amino)butoxy)acetic acid	0.00095081	-6.07443	1.42237	E.coil
14(15)-EET ethanolamide	0.00698632	-1.24838	1.12358	E.coil
4-(2-Amino-3-hydroxyphenyl)-2,4-dioxobutanoic acid	0.000956119	-0.812747	1.37614	E.coil
Azaperone	0.0279593	-0.997459	1.09053	E.coil
Pteroside Z	0.00616878	-3.44257	1.35106	E.coil
spiperone	0.00024506	-3.41534	1.37491	E.coil
trichostatin A	0.000941577	-3.33197	1.30976	E.coil
Trifluperidol	0.0137019	-1.22576	1.0872	E.coil
()-Pandamarine	0.0106486	-5.80526	1.44926	E.coil
Isoquinoline, 1,2,3,4-tetrahydro-6,7-dimethoxy-1-((4-methoxyphenyl)methyl)-2-methyl-	0.0183326	-1.84169	1.04877	E.coil
15(S)-HETE-biotin	0.0108044	-0.745832	0.867665	E.coil
3-(6,7-dimethoxy-2H-1,3-benzodioxol-5-yl)-2-hydroxypropanal	0.0065636	-2.63044	1.29731	E.coil
5-(1,3-Benzodioxol-5-ylmethylene)-1,3-thiazolidine-2,4-dione	0.0445307	-1.54429	1.24279	E.coil
6,6'-(1,2-phenylene)bis(1,3,5-triazine-2,4-diamine)	0.00340963	-0.830598	1.10765	E.coil
7,8-Dimethyl-10-(2'-acetoxyethyl)isoalloxazine	0.000729736	-2.92424	1.34686	E.coil
7-Hydroxyprochlorperazine	0.037804	-1.85497	1.02143	E.coil
Butabarbital	0.00195839	-2.72004	1.2193	E.coil
7-Epi-cylindrospermopsin	0.0122999	-0.764767	1.16006	E.coil
Danofloxacin	7.80689e-05	-1.49119	1.26069	E.coil
diethyl 2,6-dimethyl-4-oxo-4h-pyran-3,5-dicarboxylate	0.00444824	-2.09579	1.29988	E.coil
Isoevodiamine	0.0387804	-1.56577	1.02442	E.coil
1-Pentyl-2-methyl-3-(1-naphthoyl)indole	0.00120481	-1.96387	1.21182	E.coil
Khelloside	0.00231726	-2.91955	1.3066	E.coil
Marbofloxacin	0.0380447	-0.604636	1.05778	E.coil
N-Acetyl Zonisamide	0.000775591	-1.59581	1.24409	E.coil
Nifenazone	0.0169792	-0.841734	1.02931	E.coil
Isoroquefortine	0.00467384	-0.873844	1.19586	E.coil
Sapanisertib	0.00140727	-1.84769	1.23415	E.coil
L-Urobilin	0.00268914	-4.97822	1.31959	E.coil
Ursinoic acid	6.10646e-05	-3.17405	1.44151	E.coil
Zoxazolamine	0.00101977	-1.60576	1.06303	E.coil
Axitinib	0.0185614	-0.846973	1.04616	E.coil
1-[3-(6-{2,4-dihydroxy-3-[(1E)-3-methylbut-1-en-1-yl]benzoyl}-5-(2,4-dihydroxyphenyl)-3-methylcyclohex-2-en-1-yl)-2,4,5-trihydroxyphenyl]-3-(2,4-dihydroxyphenyl)propan-1-one	0.00172234	-1.19155	1.08575	E.coil
2-Hydroxy-4-methoxy-3-(3-methyl-2-butenyl)-6-(2-phenylethenyl)benzoic acid	0.000784	-2.66498	1.34202	E.coil
Robinetin	0.00075844	-2.94787	1.34785	E.coil
3''-Chloro-3''-deoxytriphasiol	0.00201796	-1.29488	1.15841	E.coil
5-Hydroxy-8-(2-hydroxypropan-2-yl)-4-propyl-8,9-dihydrouro[2,3-h]chromen-2-one	0.00287252	-3.39587	1.42379	E.coil
Avobenzone	0.00979259	-1.927	1.09158	E.coil
Caffeyl alcohol	0.000222819	-1.83958	1.33189	E.coil
Derrubone	4.3189e-05	-5.37446	1.46153	E.coil
Ozagrel	0.00712573	-2.99864	1.27395	E.coil
Pentamycin	0.0149955	-4.81323	1.48685	E.coil
Propafenone	0.00533537	-2.99589	1.26088	E.coil
(+)-3,4-Dihydro-3,8-dihydroxy-3-methylbenz(a)anthracene-1,7,12(2H)-trione	0.000561315	-1.45019	1.15928	E.coil
Tiliroside	0.00148199	-2.69713	1.34752	E.coil
(2E,6E)-2,6-bis(2-phenylhydrazono)cyclohex-4-ene-1,3-dione	0.0344496	-3.87759	1.09209	E.coil
(2R,3R)-3-Methylglutamyl-5-semialdehyde-N6-lysine	0.0311229	-3.51029	1.00016	E.coil
13,14-dihydro-15-keto-tetranor Prostaglandin D2	0.00280136	-1.10516	1.10425	E.coil
17-keto-7(Z),10(Z),13(Z),15(E),19(Z)-Docosapentaenoic Acid	0.000175029	-1.85841	1.28916	E.coil
17-O-Acetylnorajmaline	1.54451e-05	-2.34343	1.34306	E.coil
19-hydroxy-17-oxoandrost-5-en-3-yl sulfate	0.0077713	-1.90894	1.51291	E.coil
(1S,2R,4R,5S,7S,11S,15R,16S)-4,5-dihydroxy-2,16-dimethyl-15-[(2S,3R,4R,5S)-3,4,7-trihydroxy-5,6-dimethylheptan-2-yl]-9-oxatetracyclo[9.7.0.02,7.012,16]octadecan-8-one	0.000121295	-2.19181	1.1105	E.coil
2-Deoxyecdysone	0.000847477	-1.33305	1.18258	E.coil
2-phenyl-amino-N6-endo-norbornyladenine	0.00751586	-0.981165	1.14879	E.coil
3,7-Dihydroxycoprostanic acid	0.0238429	-0.505451	1.02115	E.coil
3-Hydroxyestra-1,3,5(10)-trien-17-one O-(carboxymethyl)oxime	2.55212e-07	-1.59849	1.3721	E.coil
6alpha,9-Difluoro-11beta-hydroxy progesterone	0.00139068	-1.67677	1.27012	E.coil
7-Benzylidenenaltrexone	0.00249656	-2.11618	1.19468	E.coil
9-keto Fluprostenol	0.00894565	-0.703835	1.18905	E.coil
Abu-Tyr-OH	0.000234619	-2.06645	1.36012	E.coil
Ala-Lys-Asn-Glu	0.00102756	-0.99173	1.13722	E.coil
Ala-Tyr-Ile-Asp	0.0209849	-2.58477	1.0874	E.coil
Ala-TyrMe-OH	0.0084928	-0.602521	1.15957	E.coil
Antibiotic T 23I	0.000204722	-1.19239	1.18382	E.coil
Arg-Glu-Ser-Leu-Glu	0.00119733	-2.5551	1.2679	E.coil
Arg-Tyr-Gln-Lys	0.000879331	-2.19833	1.25661	E.coil
Arg-Tyr-Phe	1.98496e-05	-2.47958	1.25874	E.coil
Asn-Lys-Phe-Asp	0.000711587	-1.79204	1.26441	E.coil
Asp-Arg-Val-Lys-Asp	0.0361345	-2.98219	1.17751	E.coil
Asp-His-Leu-Thr-Gln	0.0453951	-0.714506	0.907153	E.coil
Asp-Lys-Gly	0.0011985	-1.55747	1.22693	E.coil
Boc-Phe(NMe)-Pro-Phe(NMe)-Gly-OMe	0.000268127	-2.37712	1.2079	E.coil
Unii-72U0C7paav	0.040641	-2.9936	1.08409	E.coil
Epoxycholesterol	0.0468132	-0.72621	0.987441	E.coil
Chymostatin	0.00128278	-2.44487	1.25388	E.coil
Cinegalline	8.75814e-05	-2.58793	1.37955	E.coil
Cinerin II	0.00532776	-5.68689	1.42695	E.coil
Conocurvone	0.0116594	-5.15455	1.40672	E.coil
Cucurbitacin P	0.000478854	-2.02731	1.32529	E.coil
Fagaramide	0.0203495	-1.22163	0.999206	E.coil
Falaconitine	0.0286289	-2.41795	1.01775	E.coil
Gln-Asn-Leu-Glu	0.00307226	-1.14705	1.14043	E.coil
Gln-Gly-Tyr	0.000303239	-1.49593	1.26884	E.coil
Gln-Lys-Leu-Glu	0.00146358	-1.46226	1.21654	E.coil
Glu-Ala-Phe-Arg-Val	0.00130552	-2.24714	1.20775	E.coil
Glu-Asp-Gln-Asp	0.000543132	-2.78327	1.33255	E.coil
Glu-Ser-Thr-Lys	0.000334447	-1.42613	1.16263	E.coil
Glu-Thr-Asp-Arg	0.0424288	-2.25043	1.09395	E.coil
Glutathione amide	0.000498593	-2.37327	1.31944	E.coil
Gly-Asn-Val-Thr-Ala	0.000257502	-2.34565	1.3405	E.coil
Gly-Glu-Leu	0.0250584	-3.17719	1.0467	E.coil
Hemibrevetoxin B	0.00443919	-0.660377	0.958361	E.coil
His-Met-Leu	2.94331e-05	-2.03044	1.32918	E.coil
His-Pro-Leu	2.23054e-05	-1.73214	1.26346	E.coil
HoPhe-Lys-OH	0.0134445	-2.48893	1.27468	E.coil
Ile-His-Val-Leu-Glu	0.0128431	-2.74585	1.15567	E.coil
Ile-Thr-Val-Lys-Leu	0.00417069	-0.971564	1.10666	E.coil
-JWH 018 N-(4-hydroxypentyl) metabolite-d5	0.0200606	-2.91446	1.0984	E.coil
L-a-Lysophosphatidylserine	0.00169927	-1.62282	1.24343	E.coil
Latanoprost(free acid)-d4	0.000734155	-1.39957	1.25156	E.coil
Leu-Gln-Ile-Arg	0.0154658	-0.649444	0.867679	E.coil
Leu-Ile-Ser-Glu	0.0110158	-7.59254	1.41391	E.coil
Leu-Pro-Asn	0.00188868	-1.04503	1.22565	E.coil
Leu-Thr-Ser-Lys-Tyr	0.00597406	-2.41994	1.239	E.coil
Leu-Tyr-Arg-Ile-Thr	4.32767e-05	-2.71492	1.43991	E.coil
Leu-Val-Val-Val-Gly	0.000708648	-2.05846	1.23781	E.coil
Leu-HoPhe-OH	0.000768093	-1.54073	1.34985	E.coil
Lonchocarpenin	0.000164343	-2.89421	1.17398	E.coil
Lys-Asp-Trp-Ser-Phe	0.0382725	-2.06902	1.12639	E.coil
Lys-Glu-Gly	7.46752e-05	-1.7507	1.30542	E.coil
Lys-Glu-Phe-Lys	0.00073761	-2.17657	1.24008	E.coil
Lys-Thr-Ser-Asp	0.0332761	-1.91041	1.0256	E.coil
Lys-TyrMe-OH	0.00392453	-1.23036	0.951546	E.coil
Mitomycin A	0.0115177	-0.976933	0.966996	E.coil
N-(2-Phenylethyl)indomethacin Amide	0.0136613	-5.57394	1.33352	E.coil
N-(3-(3-Pyridinyl)-5-fluorophenyl)-5-methoxy-6-(trifluoromethyl)indoline-1-carboxamide	0.0210297	-0.921143	0.943266	E.coil
Nap-Thr-OH	0.0012954	-3.07219	1.2401	E.coil
O-Acetylcypholophine	0.0244131	-2.64009	1.10235	E.coil
Oleyloxyethyl Phosphorylcholine	0.00230908	-4.15081	1.40976	E.coil
(2S)-2-[(E)-3-(3,4-dihydroxyphenyl)prop-2-enoyl]oxybutanedioic acid	0.00436029	-0.611797	1.13807	E.coil
Phe-Asp-Gly-Gly-Val	2.1556e-05	-1.8464	1.2341	E.coil
Phe-Ile-Gln-Lys	0.000102484	-1.7805	1.32609	E.coil
Phe-Leu-Leu-Val-Phe	0.000780138	-3.91536	1.43335	E.coil
Phe-Lys-Glu-Ala-Phe	3.82901e-05	-3.09686	1.40219	E.coil
Phe-Pro-Ile	0.000148747	-7.09377	1.45005	E.coil
Phe-Ser-His-Arg	0.0423388	-3.05254	0.97228	E.coil
Phe-Ser-Leu-Phe-Asp	0.0305409	-1.98968	1.05589	E.coil
Phe4Cl-Phe-OH	0.0214758	-0.817387	0.95144	E.coil
Podorhizol beta-D-glucoside	0.0220011	-1.03705	1.23158	E.coil
methyl (1S,12S,14S,15E)-15-ethylidene-13-formyl-3,17-diazapentacyclo[12.3.1.02,10.04,9.012,17]octadeca-2(10),4,6,8-tetraene-13-carboxylate	0.011739	-0.912822	1.08664	E.coil
3alpha-Hydroxy-17-acetoxy-6alpha-methyl-5beta-pregnan-20-one	0.00235583	-0.79021	1.31455	E.coil
Pro-Ile-Glu	7.87198e-05	-2.44546	1.32213	E.coil
Pro-Phe-Glu	0.000588709	-1.24043	1.21786	E.coil
Pro-Pro-Asp	0.00235011	-1.89479	1.25699	E.coil
Pro-Pro-Tyr	0.00853109	-1.39594	1.11154	E.coil
Pro-Tyr-Leu	0.00968103	-2.40566	1.18228	E.coil
Ser-Nap-OH	0.00643717	-1.55468	1.11772	E.coil
Sophoraisoflavanone A	0.00114626	-4.77339	1.45511	E.coil
6-Sulfoquinovose	0.00292261	-1.05712	1.11023	E.coil
Thr-Arg-Gly-Glu-Val	0.00417464	-1.2534	1.13388	E.coil
Thr-His-Gln	0.00220358	-1.70749	1.2379	E.coil
Thr-His-Tyr-Arg	0.044294	-2.82622	1.05596	E.coil
Thr-Ile-Ser-Glu	0.0261645	-2.56786	1.13355	E.coil
Thr-Lys-Met-Val-Glu	0.0027565	-2.14417	1.18613	E.coil
Thr-Tyr-Phe-Asn-Lys	0.0184052	-1.75415	1.08269	E.coil
Trp-Arg-Met	0.00171163	-2.389	1.29742	E.coil
Trp-Nap-OH	0.000415984	-4.30489	1.43219	E.coil
Tutin	0.00012446	-2.95608	1.38536	E.coil
Tyr-Asn-Gln	0.00564381	-1.38457	1.09258	E.coil
Tyr-Gln-Gln	0.00208632	-1.69954	1.16662	E.coil
Tyr-Pro-Ser	0.0239336	-0.644757	1.25646	E.coil
Tyr-Abu-OH	0.0239345	-1.30203	1.07521	E.coil
Val-Glu-Val-Ala-Glu	1.61997e-05	-2.21753	1.27258	E.coil
Val-Pro-Gln	0.000393436	-2.1991	1.23461	E.coil
Val-HoPhe-OH	0.000276106	-2.58873	1.36422	E.coil
5-amino-2-[[(9Z,12Z,15Z)-17-hydroxyoctadeca-9,12,15-trienoyl]amino]-5-oxopentanoic acid	0.0107751	-1.44877	1.15877	E.coil
Deoxynivalenol	0.00467946	-2.16869	1.25736	E.coil
Protoporphyrin IX containing ZN	0.000102973	-1.52768	1.15354	E.coil
Lanthionine	0.0147608	-0.97146	1.0653	E.coil
1H-indole-3-carbonyl cyanide	0.000253765	-1.05437	1.20741	E.coil
4-Hydroxy-alpha-oxo-1H-indole-3-acetonitrile	4.59264e-05	-1.41876	1.15035	E.coil
3-Hydroxy-9,10-secoandrosta-1,3,5(10)-triene-9,17-dione	1.99255e-06	-2.77973	1.30411	E.coil
4-Oxo-2-nonenal	0.00804951	-4.81839	1.47541	E.coil
Baicalein	0.00128258	-0.934996	0.752822	E.coil
Chelidonic acid	0.040302	-0.660111	1.06899	E.coil
Methyl cholate	0.000740066	-1.1854	1.32511	E.coil
Idebenone	0.00732388	-0.784848	1.11266	E.coil
N-Acetyl-S-farnesyl-L-cysteine	0.000327067	-2.48085	1.26134	E.coil
Norfloxacin	0.0051987	-3.03001	1.16384	E.coil
Phloretin	0.0242195	-0.802289	1.1193	E.coil
Picrotin	0.00246566	-2.5477	1.41749	E.coil
Trinexapac-ethyl	0.00561027	-1.94107	1.30427	E.coil
Vulpinic acid	0.0383146	-0.807306	1.14766	E.coil
9alpha,11alpha,15R-Trihydroxy-17-phenyl-18,19,20-trinor-prost-5Z-en-1-oic acid, isopropyl ester	0.00393704	-1.2596	1.20063	E.coil

## Sheet: S4
Table4: Differential metabolites in E.coil and PBS
Compounds	Pvalue	log2FC	VIP	change
Ensulizole	0.00553326	-1.81747	1.00221	PBS
Isopentenyladenine	0.00132361	-2.05007	1.00342	PBS
n-Methyl-l-valyl-l-tryptophanol	0.0167244	-1.50883	1.00359	PBS
Streptonigrin	0.00683871	-2.0163	1.00383	PBS
4S,5R-antillatoxin A	0.0388713	-2.21775	1.00397	PBS
Hyp-Lys	0.00335003	-1.06656	1.00401	PBS
psi-Pelletierine	0.000382919	-1.12445	1.00496	PBS
Arg-Met	0.0010196	-1.08036	1.00499	PBS
Salirasib	0.0272758	2.36894	1.00499	E.coil
Mycophenolate mofetil	0.0131832	1.0723	1.00608	E.coil
Primaquine	0.000222154	-1.83608	1.00624	PBS
(5,7-dihydroxy-2,2-dimethyl-3,4-dihydro-2H-1-benzopyran-4-yl)oxidanesulfonic acid	0.0139536	0.706824	1.00642	E.coil
17-Benzene trimer prostaglandin F2 cyclopropyl formamide	0.0469433	3.39549	1.00789	E.coil
1-O-feruloyl-beta-D-glucose	0.000338648	0.760341	1.00875	E.coil
Lysylproline	0.00885622	-1.34689	1.00876	PBS
2-Methyl-4-sulfooxybutanoic acid	0.00216675	1.30267	1.00881	E.coil
Fluvoxamine	0.000917833	0.851302	1.00888	E.coil
Palatinose	0.00153894	0.619097	1.01042	E.coil
NG-Amino-L-arginine	0.0058473	-0.847847	1.0115	PBS
His-Asn-Phe-Lys	0.000332364	1.19103	1.01153	E.coil
beta-D-fructofuranosyl alpha-D-mannopyranoside	0.00257399	1.25805	1.01161	E.coil
Maltotriose	0.000196309	1.63611	1.01178	E.coil
Xanthopterin monohydrate	0.00138827	1.45141	1.01233	E.coil
Homovanillic Acid sulfate (sodium salt)	0.0264008	-1.70313	1.01408	PBS
L-Homoarginine	0.0280122	-0.763467	1.01458	PBS
N,N'-Diacetylbenzidine	0.0394544	-1.57426	1.01565	PBS
Salicylaldehyde	0.0134264	-1.28899	1.01597	PBS
Erythrose	0.041039	-0.734084	1.01698	PBS
2-Hydroxyimipramine	0.00253542	-2.53124	1.01725	PBS
Propyrazol	0.008746	0.869616	1.0183	E.coil
12-Hydroxyoctadecanoic acid	0.011419	-1.85841	1.01848	PBS
Indoxylsulfuric acid	0.0413746	-1.43662	1.01928	PBS
5-Hydroxysebacate	0.00150863	-1.59609	1.01935	PBS
Pro-Phe	0.000284964	-2.17701	1.01938	PBS
Ursodeoxycholic Acid	0.00764835	0.886162	1.01987	E.coil
15-keto Latanoprost	0.00173148	1.13055	1.02015	E.coil
3-Aminobenzenesulfonic acid	0.0366007	0.870036	1.02082	E.coil
3,7-Dihydroxycoprostanic acid	0.0103849	0.563739	1.02115	E.coil
Biotin	0.000148303	-1.06716	1.02163	PBS
Leu-Ser-Phe-Met-Gln	0.0322762	1.80796	1.02175	E.coil
N-Lignoceroyl Taurine	0.00891928	2.60371	1.02184	E.coil
3alpha,15alpha-Diacetoxy-(22R)-hydroxylanosta-7,9(11),24-trien-26-oic acid	0.0278542	-3.99925	1.02222	PBS
Neoagarobiose	0.000384966	0.797138	1.02399	E.coil
3-Hydroxycotinine	0.00629883	-0.862431	1.02411	PBS
Asn-His-Lys-Asp	0.0317576	2.63464	1.02466	E.coil
Lipoxin B4	0.0026496	-1.45546	1.02482	PBS
Moclobemide	0.0137745	1.49399	1.02646	E.coil
Phe-Ala-Asp	0.00355586	-2.40931	1.02796	PBS
Malyngamide H	0.0122939	1.13643	1.02862	E.coil
(-)-Arctigenin	0.0291451	0.860699	1.0288	E.coil
Phlorin	0.00018669	1.47773	1.02885	E.coil
Nifenazone	0.0427062	0.815057	1.02931	E.coil
Gln-Leu-Glu-Lys	0.0352195	1.60555	1.02987	E.coil
Borreverine	0.00530754	0.845545	1.03028	E.coil
Secoisolariciresinol diglucoside	0.022917	-1.281	1.0304	PBS
Biopterin	0.0341071	-0.940115	1.03055	PBS
(R)-(-)-1-Amino-2-propanol	0.0466031	2.46152	1.03072	E.coil
Ser-Ile-Gly	0.011853	-2.42925	1.03132	PBS
Val-Leu-Ser-Pro-Ala	0.00391421	-0.826492	1.03187	PBS
Leu-Phe	0.000346344	-2.24456	1.03214	PBS
Gly-Leu-Asp	0.00873339	-4.52464	1.0324	PBS
Formamide	0.0134814	-1.36192	1.03258	PBS
Phe-Val-Asp	0.00169757	-2.53129	1.03292	PBS
Sulfanilamide, N1-(5-methyl-1,3,4-thiadiazol-2-yl)-	0.0166083	-3.45508	1.03321	PBS
13-HODE	0.011537	0.926957	1.03425	E.coil
Ala-Pro	5.14132e-05	-1.03673	1.03469	PBS
Phe-Ser-Gly-Thr-Trp	0.0447226	-4.3804	1.03534	PBS
Lythramine	0.0162102	-0.910237	1.03568	PBS
Lys-Trp-Lys	2.54028e-05	1.38623	1.03649	E.coil
Iminodiacetic acid	0.000355699	-2.05851	1.03918	PBS
FFA(20:2)	0.00456486	-1.07257	1.03927	PBS
Pro-Gln	0.00210203	-1.15054	1.0397	PBS
Val-Val-Asp	0.00157026	-3.17239	1.04063	PBS
N-Acetyl-L-Tyrosine	0.00227638	-0.935071	1.04097	PBS
1,6-Anhydro-N-acetyl-beta-muramate	0.00326933	-3.20507	1.04129	PBS
28-Homobrassinolide	0.0178123	0.534809	1.04257	E.coil
(2-Hydroxyethyl)phosphonic acid	0.0221123	-0.604107	1.04337	PBS
Asp-Glu	0.000526842	0.785707	1.04342	E.coil
N-Acetyglutamic acid	0.000740363	-1.04924	1.04501	PBS
3-Amino-2-naphthoic acid	0.0101539	-1.9457	1.04652	PBS
FFA(14:1)	0.00182365	-0.967699	1.04786	PBS
Aspartic Acid	0.000218926	-2.19842	1.04834	PBS
His-Ser-Lys-Lys	0.0165201	2.03901	1.0484	E.coil
Morphinone	0.00140311	1.04914	1.04844	E.coil
Isoquinoline, 1,2,3,4-tetrahydro-6,7-dimethoxy-1-((4-methoxyphenyl)methyl)-2-methyl-	0.00978634	2.50222	1.04877	E.coil
Uracil 5-carboxylic acid	0.00175995	-2.04377	1.04999	PBS
Succinic Acid	0.00229473	-1.50573	1.05098	PBS
Arabinose	2.1024e-06	-1.30533	1.0516	PBS
Gln-Gln	0.00210278	-1.33862	1.05205	PBS
N-(2-Hydroxyethyl)-3-methylthiopropenamide	0.012295	-2.62153	1.05231	PBS
Isoniazid	0.000164094	-1.91363	1.05393	PBS
Thiodiglycolic acid	9.3195e-05	2.41637	1.05443	E.coil
Thr-Val-Tyr-Lys-Gly	0.019365	-1.00893	1.05448	PBS
Estra-4,9-diene-3,17-dione	0.0159987	2.27398	1.05501	E.coil
Butyl propenyl ketone	0.00783294	-3.57592	1.05505	PBS
Cyclo(Ala-Pro)	0.00983238	-0.776134	1.05568	PBS
FFA(19:2)	0.00235594	0.572186	1.05575	E.coil
2,22,25-Trideoxyecdysone	0.00203429	0.927662	1.05589	E.coil
Thr-His-Tyr-Arg	0.0377894	3.2565	1.05596	E.coil
4-hydroxybenzylamine	0.000732199	-0.924046	1.0562	PBS
3-Aminophenol	0.00361108	1.21365	1.05649	E.coil
Leu-Asp	0.0020729	-2.44811	1.05672	PBS
Ibuprofen	0.000144958	0.804572	1.05697	E.coil
Vomifoliol 9-[xylosyl-(1->6)-glucoside]	0.00126865	1.20223	1.05698	E.coil
Arginylproline	0.00975869	-0.635344	1.05733	PBS
Marbofloxacin	0.0118618	0.8332	1.05778	E.coil
N-Acetyl-L-Histidine	0.000926938	-1.53476	1.058	PBS
Phe-Ile-Glu	0.000486238	-2.86997	1.05842	PBS
Diethanolamine	0.0454736	0.941813	1.05844	E.coil
DL-Carnitine	0.0314431	-0.657396	1.05845	PBS
Juvenile-Hormone-III	0.0414883	-1.35787	1.05865	PBS
Ranitidine	0.00434286	2.2437	1.06028	E.coil
Methyldiphenylphosphine oxide	0.000767955	-1.71839	1.06054	PBS
Ile-Val-Glu	0.00425908	-2.79565	1.06087	PBS
Phe-Asn	0.000139064	-2.15758	1.06231	PBS
13(R)-HODE	0.0054382	1.71903	1.06325	E.coil
His-Trp	0.000917407	-1.92706	1.06522	PBS
Lanthionine	0.0121042	1.0205	1.0653	E.coil
p-Tolyl Sulfate	0.0171159	-1.07722	1.06624	PBS
11,12,14-Trihydroxy-7-methoxy-8,11,13-abietatrien-20,6-olide	0.0232855	1.52252	1.06815	E.coil
Levomefolic acid	0.0395074	2.12888	1.06838	E.coil
Chelidonic acid	0.0086704	0.994693	1.06899	E.coil
Rhamnonic acid	0.0115984	-0.766155	1.06934	PBS
Hispaglabridin A	0.0226359	-1.51412	1.06991	PBS
Zereno	0.0198207	0.918586	1.07065	E.coil
Trimethylamine-N-Oxide	0.0378676	2.73594	1.07231	E.coil
1-Aminopropan-2-ol	0.0378676	2.73594	1.07231	E.coil
3-Nitrotyrosine	0.00324242	-4.22614	1.07232	PBS
Abu-Nap-OH	0.0180374	-1.41933	1.07269	PBS
(R)-3-Hydroxy-tetradecanoic acid	0.00426539	-1.4104	1.07278	PBS
Asn-Tyr-Glu-Asp	0.000912369	1.80805	1.07464	E.coil
[2,4-dihydroxy-3-[(E)-3-methylbut-1-enyl]phenyl]-[6-(2,4-dihydroxyphenyl)-2-(2,6-dihydroxyphenyl)-4-methylcyclohex-3-en-1-yl]methanone	0.0166158	2.09301	1.07476	E.coil
N-phenyl-4-(quinolin-3-ylmethyl)piperidine-1-carboxamide	0.000442003	-3.37924	1.07497	PBS
Ser-Pro	0.000188211	-1.60696	1.07528	PBS
Hippuric acid	0.0104653	-1.78024	1.07556	PBS
N6-Acetyl-L-Lysine	0.00109862	-0.913482	1.07577	PBS
Tamibarotene	0.00418005	1.10532	1.07604	E.coil
6-Deoxohomodolichosterone	0.0065886	1.67664	1.07735	E.coil
Asp-Thr-Gln-Arg	0.0203543	-2.80985	1.07745	PBS
Palmitoylethanolamide	0.0127199	-1.06464	1.07761	PBS
Leu-Glu-Phe-Glu	0.022011	-3.01665	1.07788	PBS
Dexrazoxane	0.0025321	0.678386	1.07829	E.coil
Vatalanib	0.00188174	-1.32372	1.07856	PBS
gamma-Glu-Phe	0.00310228	-2.45954	1.07863	PBS
Arctiopicrin	0.00324948	1.32629	1.07869	E.coil
5-(5-Chloro-2,4-Dihydroxyphenyl)-N-Ethyl-4-(4-Methoxyphenyl)isoxazole-3-Carboxamide	0.000455389	2.05804	1.08113	E.coil
(10-Methoxy-1,4,14,19,19-pentamethyl-8,17-dioxo-2,7,18-trioxapentacyclo[11.9.0.03,11.05,9.014,20]docosa-3(11),4,9-trien-21-yl) acetate	0.0143241	-0.939792	1.08147	PBS
3,9-Dinitrofluoranthene	0.00638097	-2.87463	1.08185	PBS
1,4-Cyclohexanedicarboxylic acid	0.00485772	-2.10962	1.0826	PBS
Plakortic acid	0.0218326	0.844398	1.08263	E.coil
Thr-Tyr-Phe-Asn-Lys	0.0271274	1.45715	1.08269	E.coil
9(S)-HpOTrE	0.00101115	0.94986	1.08318	E.coil
Trp-Met	0.000903813	-2.677	1.08318	PBS
1-Methylhistidine	0.00420055	-1.68632	1.08461	PBS
Carbenoxolone	0.0218586	-4.09751	1.08508	PBS
RvD1	0.000617708	0.917964	1.08512	E.coil
Glu-Met	0.00379855	-1.62329	1.08607	PBS
cyclo(Pro-Tyr)	0.0305105	0.789591	1.08621	E.coil
LPC(O-18:3)	0.0329034	-2.58739	1.08633	PBS
methyl (1S,12S,14S,15E)-15-ethylidene-13-formyl-3,17-diazapentacyclo[12.3.1.02,10.04,9.012,17]octadeca-2(10),4,6,8-tetraene-13-carboxylate	0.00951007	0.870777	1.08664	E.coil
Trifluperidol	0.00217173	2.25519	1.0872	E.coil
alpha-Glutamylaspartic acid	0.00572795	1.38705	1.09002	E.coil
Dioncopeltine A	0.00412234	-3.77545	1.09045	PBS
Manniflavanone	0.0494745	2.01031	1.09141	E.coil
Avobenzone	0.00694646	2.25903	1.09158	E.coil
Tyr-Asn-Gln	0.00138102	2.22861	1.09258	E.coil
LPE(0:0/18:2)	0.0291091	1.38772	1.09337	E.coil
LPE(18:2/0:0)	0.0291091	1.38772	1.09337	E.coil
Acetylvalerenolic acid	0.00434819	0.653973	1.0946	E.coil
3-Hydroxy-3-Methylpentane-1,5-Dioic Acid	0.0240583	-1.15729	1.09565	PBS
(8)-Gingerol	0.00582561	1.22455	1.09625	E.coil
Rifamycin	0.0133747	2.35652	1.09657	E.coil
3-Azaniumyl-4-[(1-methoxy-1-oxo-3-phenylpropan-2-yl)amino]-4-oxobutanoate	0.000711333	-2.50411	1.09661	PBS
N-Acetylputrescine	0.022242	-1.78823	1.09772	PBS
Met-Glu	0.036784	-1.34113	1.09784	PBS
Abu-Lys-OH	0.00190344	-2.67362	1.09808	PBS
-JWH 018 N-(4-hydroxypentyl) metabolite-d5	0.0282645	2.31519	1.0984	E.coil
Met-Phe-Val	0.0016229	-3.12294	1.09847	PBS
1-O-vanillyl-D-glucose	0.00222909	0.801069	1.0988	E.coil
Phenyl hydrogen sulfate	0.00238757	-4.69061	1.09888	PBS
Isodeoxycholic acid	0.000168571	1.74609	1.10025	E.coil
FFA(18:0)	0.00568262	-1.02629	1.10062	PBS
[6]-Dehydrogingerdione	0.0137252	1.34735	1.10108	E.coil
N-(3-Indolylacetyl)-L-alanine	0.0112998	-3.04412	1.10134	PBS
SDMA	0.000248043	-1.46703	1.10141	PBS
N,N-Dimethylarginine	0.000248043	-1.46703	1.10141	PBS
Pro-Ser	0.000248043	-1.46703	1.10141	PBS
Cortisol	0.0430625	1.09824	1.10141	E.coil
3-Hydroxy-2-methylbutanoic acid	0.0207877	1.17881	1.10198	E.coil
Phosphoric acid	0.000437094	-1.77178	1.10212	PBS
O-Acetylcypholophine	0.0327062	2.19802	1.10235	E.coil
Prolyl-Histidine	0.00019674	-2.8108	1.10281	PBS
5-Hydroxyconiferaldehyde	0.0119382	-1.56692	1.10307	PBS
4-Hydroxybenzenesulfonic acid	0.00238695	-4.41552	1.10368	PBS
Diisononyl phthalate	0.00782277	2.30417	1.10421	E.coil
13,14-dihydro-15-keto-tetranor Prostaglandin D2	0.00277394	1.13944	1.10425	E.coil
Nap-Gly-OH	0.000157791	1.40875	1.10557	E.coil
Glycerophospho-N-Oleoyl Ethanolamine	0.01046	2.16936	1.10652	E.coil
Ile-Thr-Val-Lys-Leu	0.0467554	0.576125	1.10666	E.coil
Bufalin	0.00185561	-1.26043	1.10676	PBS
6,6'-(1,2-phenylene)bis(1,3,5-triazine-2,4-diamine)	0.00194907	0.919608	1.10765	E.coil
Eicosapentaenoyl Serotonin	0.00123646	1.75792	1.10831	E.coil
4-methyl-5-thiazole-ethanol	0.00322199	1.38807	1.10998	E.coil
6-Sulfoquinovose	0.00275386	1.06677	1.11023	E.coil
(1S,2R,4R,5S,7S,11S,15R,16S)-4,5-dihydroxy-2,16-dimethyl-15-[(2S,3R,4R,5S)-3,4,7-trihydroxy-5,6-dimethylheptan-2-yl]-9-oxatetracyclo[9.7.0.02,7.012,16]octadecan-8-one	0.000199756	1.94495	1.1105	E.coil
N-Alpha-acetyllysine	0.000373198	-0.913025	1.11106	PBS
Pro-Pro-Tyr	0.00848002	1.38843	1.11154	E.coil
L-lyxose	8.11424e-06	-1.36148	1.11185	PBS
Mimosine	0.00408932	-0.935934	1.11264	PBS
Lonchocarpic acid	0.00109904	-1.81478	1.11416	PBS
FFA(18:2)	0.0175497	-0.69003	1.11472	PBS
Gly-Pro	0.00163419	-1.84151	1.11549	PBS
3-Hydroxypyruvic acid	0.00177745	-1.03305	1.11685	PBS
5alpha-Ergosta-7,22-diene-3beta,5-diol	0.000676494	1.68227	1.11727	E.coil
Met-Asp-Gln	0.0223025	-1.50247	1.11755	PBS
Ser-Nap-OH	0.00207452	2.23229	1.11772	E.coil
Ruxolitinib	0.0313317	-1.14123	1.11892	PBS
Glu-Met	0.0070853	-1.31844	1.11984	PBS
o-Methoxyphenyl sulfate	0.0138608	-2.59237	1.11994	PBS
4-Methylcatechol	0.00315905	-2.04359	1.12001	PBS
4-Methoxyphenol	0.00315905	-2.04359	1.12001	PBS
Eprodisate disodium	4.89233e-05	0.964418	1.12038	E.coil
2-hydroxy-6-[(8Z,11Z)-pentadeca-8,11-dien-1-yl]benzoic acid	0.0102761	2.35654	1.1206	E.coil
Serylthreonine	0.00218859	2.03468	1.12109	E.coil
N-Acetylvanilalanine	0.0114194	0.596269	1.12188	E.coil
Ile-Phe	0.000339667	-2.70231	1.12217	PBS
Leupeptin	0.00277831	1.06505	1.12361	E.coil
Tigecycline	0.0397077	-1.04695	1.12416	PBS
Hexadecanedioic acid	0.0458886	0.682911	1.12679	E.coil
N-Acetyl-D-Tryptophan	0.00530887	-3.27011	1.12775	PBS
Phe-Val-Lys-Lys	0.0064044	1.95351	1.12919	E.coil
Naringenin	0.017123	-1.45557	1.12941	PBS
Succinic anhydride	0.000305116	-1.47165	1.12942	PBS
Methyl-p-tert-butylphenylacetate	2.2085e-05	0.907756	1.12969	E.coil
Caffeic Acid	0.0121734	-1.55223	1.13097	PBS
Asn-Ile-Phe	0.0212762	-1.82128	1.13101	PBS
Trehalose-6-phosphate	0.0464575	4.46621	1.13223	E.coil
Thr-Leu-Asp	0.000515266	-2.62777	1.13257	PBS
Thr-Ile-Ser-Glu	0.0294989	2.38057	1.13355	E.coil
Thr-Arg-Gly-Glu-Val	0.00410098	1.22572	1.13388	E.coil
[12]-Gingerdione	7.37468e-05	1.84073	1.1356	E.coil
(Z)-7-[(1R,2R,3R)-3-Hydroxy-2-[(E,4R)-4-hydroxy-4-(1-propylcyclobutyl)but-1-enyl]-5-oxocyclopentyl]hept-5-enoic acid	0.00608473	2.92623	1.13646	E.coil
Ala-Lys-Asn-Glu	0.00540936	0.659178	1.13722	E.coil
MG(18:0/0:0/0:0)	0.0135432	1.59497	1.13783	E.coil
Gln-Asn-Leu-Glu	0.0123571	0.790197	1.14043	E.coil
2-Hexyl-4-acetoxytetrahydrofuran	0.0212691	1.9987	1.14181	E.coil
4-oxo-1H-1,10-phenanthroline-3-carboxylic acid	0.001465	-3.65036	1.14199	PBS
2'-Deoxyuridine	0.00397768	-0.837887	1.14218	PBS
Rosmaricine	0.00927031	0.648444	1.14312	E.coil
Ascorbic acid	0.000352007	-2.04814	1.1434	PBS
(Rs)-Mevalonic Acid	0.00285781	2.02822	1.14457	E.coil
15(R)-19(R)-Hydroxy prostaglandin E2	0.000746512	1.53993	1.14486	E.coil
Glutaconic acid	0.000758698	2.11592	1.14555	E.coil
Gluconic acid	0.00830566	-1.73462	1.14815	PBS
4-Hydroxy-alpha-oxo-1H-indole-3-acetonitrile	0.00217472	0.970431	1.15035	E.coil
Protoporphyrin IX containing ZN	5.10504e-05	2.07366	1.15354	E.coil
alpha-Tocopherolquinone	0.00172599	1.78159	1.15526	E.coil
4-Carboxypyrazole	0.000327343	-3.62678	1.15558	PBS
4a-Methylzymosterol-4-carboxylic acid	0.000324464	2.05004	1.15641	E.coil
CAY-10583	0.00324743	1.97383	1.15658	E.coil
Adynerin	0.012408	1.90211	1.15773	E.coil
3''-Chloro-3''-deoxytriphasiol	0.00303012	1.21332	1.15841	E.coil
alpha-Methyl-DL-phenylalanine	0.0202213	-2.1863	1.15871	PBS
5-amino-2-[[(9Z,12Z,15Z)-17-hydroxyoctadeca-9,12,15-trienoyl]amino]-5-oxopentanoic acid	0.0082155	1.5905	1.15877	E.coil
Didemethylcitalopram	0.000429085	0.838114	1.15896	E.coil
2-O-Methylcytosine	0.0180385	1.25302	1.1592	E.coil
(+)-3,4-Dihydro-3,8-dihydroxy-3-methylbenz(a)anthracene-1,7,12(2H)-trione	6.64312e-05	2.49542	1.15928	E.coil
Ala-TyrMe-OH	0.00397841	0.673797	1.15957	E.coil
9xi-Episterol	0.0499258	-2.34274	1.16002	PBS
Pennigritrem	0.0239939	-1.58281	1.16005	PBS
7-ketodeoxycholic acid	0.0340813	4.79487	1.16043	E.coil
Butaprost (free acid form)	0.0337442	3.79869	1.16106	E.coil
9-Fluoro-11beta-hydroxy-16alpha-methyl-pregn-4-ene-3,20-dione	0.0481107	0.731995	1.16141	E.coil
Aminohippuric acid	0.00357681	-2.56331	1.16162	PBS
Glu-Ser-Thr-Lys	0.000154975	1.6453	1.16263	E.coil
Norfloxacin	0.0230233	1.51371	1.16384	E.coil
5-O-beta-D-Mycaminosyltylactone	0.000371164	3.79411	1.16546	E.coil
Tyr-Gln-Gln	0.00161533	1.9404	1.16662	E.coil
Acetoxy-10-gingerol	0.0105333	2.97997	1.16677	E.coil
2-Propyl-2-pentenoic acid	0.00787148	0.76478	1.16883	E.coil
Lys-His	0.0201752	1.83456	1.17047	E.coil
Glu-Val-Phe	0.00100705	-2.52807	1.1706	PBS
Scopolamine-methyl-bromide	0.000778094	2.07141	1.17347	E.coil
Lonchocarpenin	0.00671961	1.37002	1.17398	E.coil
Phosphocholine	0.0132688	1.28907	1.17406	E.coil
16,16-dimethyl-6-keto Prostaglandin E1	0.00145344	1.02737	1.17574	E.coil
(3beta,22R,23R,24S)-3,22,23-Trihydroxystigmastan-6-one	0.000266786	2.35263	1.17595	E.coil
Irbesartan	6.84301e-05	1.94316	1.17653	E.coil
Ala-HoPhe-OH	0.00561677	1.0013	1.17774	E.coil
Lithocholic acid	4.4344e-06	1.31944	1.17856	E.coil
DL-Aminopimelic acid	0.00475334	-1.79039	1.1811	PBS
Pro-Tyr-Leu	0.0154163	1.90737	1.18228	E.coil
2-Deoxyecdysone	0.000179081	2.01164	1.18258	E.coil
2-Aminoethanesulfinic Acid	0.00933685	-3.4462	1.18307	PBS
Antibiotic T 23I	0.0042363	0.71674	1.18382	E.coil
7-Sulfocholic acid	0.000135532	-2.12174	1.18434	PBS
(-)-Bilobalide from ginkgo leaves	0.0401561	0.656153	1.18458	E.coil
LPE(17:1/0:0)	0.00931756	3.07984	1.18581	E.coil
Thr-Lys-Met-Val-Glu	0.00871735	1.43188	1.18613	E.coil
Sebacate	0.010575	-2.12848	1.18647	PBS
3,16-DIDEOXYMEXICANOLIDE-3-DIOL	0.00166931	-1.24432	1.18773	PBS
2-Oxovaleric acid	0.00514906	1.62284	1.18901	E.coil
Homogentisic Acid	0.0371073	-0.876059	1.18903	PBS
Dinitolmide	0.016058	1.0088	1.19021	E.coil
Mannitol 1-phosphate	0.000172075	1.38095	1.19442	E.coil
2,6-Dihydroxybenzoic acid	0.0203517	-1.50697	1.19831	PBS
4-[3-(3,4-dihydroxyphenyl)-2-hydroxypropyl]benzene-1,2,3,5-tetrol	0.00154961	-0.960571	1.19835	PBS
N-Acetylcadaverine	0.0156102	-1.18666	1.1995	PBS
Ile-His-Ala-Glu	0.00171862	3.32505	1.19971	E.coil
alpha-Peltatin	0.000525277	1.45515	1.20043	E.coil
4alpha-Hydroxymethyl-4beta-methyl-5alpha-cholesta-8,24-dien-3beta-ol	0.00249612	1.93805	1.20044	E.coil
9alpha,11alpha,15R-Trihydroxy-17-phenyl-18,19,20-trinor-prost-5Z-en-1-oic acid, isopropyl ester	0.00120335	1.83562	1.20063	E.coil
P-Aminobenzoate	0.000172701	-1.62331	1.20172	PBS
S-Adenosyl-L-Methionine	0.00105537	-1.8469	1.20183	PBS
Herbimycin	0.0381405	2.36347	1.20195	E.coil
Ser-Val-Val	0.00156261	-2.76888	1.20208	PBS
Glyuranolide	5.35731e-05	1.81953	1.20337	E.coil
(5Z,8Z,11Z,14Z)-N-(4-hydroxyphenyl)icosa-5,8,11,14-tetraenamide	0.0368222	3.84631	1.20379	E.coil
(5Z)-5-[(2E,4E,6E,8E)-11-[(4R)-4-hydroxy-2,6,6-trimethylcyclohexen-1-yl]-2,9-dimethylundeca-2,4,6,8-tetraen-10-ynylidene]-3-[(E)-2-[(1S,4S,6R)-4-hydroxy-2,2,6-trimethyl-7-oxabicyclo[4.1.0]heptan-1-yl]ethenyl]furan-2-one	0.0229388	-4.33822	1.204	PBS
Galbeta1,3GlcNAc	0.0010524	-1.81277	1.20443	PBS
Val-Val-Arg	0.000982493	1.28687	1.20735	E.coil
1H-indole-3-carbonyl cyanide	0.00333697	0.630543	1.20741	E.coil
3,4-Dihydroxybenzeneacetic Acid	0.0359333	-0.921913	1.20743	PBS
Boc-Phe(NMe)-Pro-Phe(NMe)-Gly-OMe	0.0353478	1.08434	1.2079	E.coil
25-Hydroxycholesterol	0.00375732	-1.59989	1.20894	PBS
Multifidol	0.0193577	-1.02708	1.21004	PBS
N-Palmitoylglycine	0.00144363	-2.50883	1.21131	PBS
1-Pentyl-2-methyl-3-(1-naphthoyl)indole	0.00177802	1.75326	1.21182	E.coil
P-sulfanilic acid	0.0084258	0.861383	1.21246	E.coil
2-Isopropylmalate	0.00112425	-3.60831	1.21426	PBS
Pro-val	0.0249617	1.5907	1.21459	E.coil
Dopaquinone	0.00666615	1.06929	1.21544	E.coil
Tetradecanedioic acid	0.00892338	1.00386	1.21554	E.coil
(+)-Penbutolol	0.00389548	0.675393	1.21574	E.coil
LY-411575	0.000177235	1.70315	1.21594	E.coil
Gln-Lys-Leu-Glu	0.00154099	1.53045	1.21654	E.coil
Turanose	0.00014335	2.08069	1.21692	E.coil
Toyocamycin	3.54048e-05	2.24419	1.2174	E.coil
Pro-Phe-Glu	0.000630588	1.30447	1.21786	E.coil
Butabarbital	0.00178614	2.8976	1.2193	E.coil
15-Deoxy-delta-12,14-prostaglandin J2	0.000770389	1.46589	1.22175	E.coil
5-Hydroxy-1-(4-hydroxy-3-methoxyphenyl)octan-3-one	0.0284195	-1.35155	1.22416	PBS
Asp-Lys-Gly	0.00114807	1.67951	1.22693	E.coil
Thymidine-5'-phosphate (dTMP)	8.87987e-06	1.75343	1.22736	E.coil
Homodolicholide	2.42449e-07	2.41547	1.22857	E.coil
(R)-3-Amino-4-(3-hexylphenylamino)-4-oxobutylphosphonic acid	0.00289595	1.4476	1.22952	E.coil
Trp-Asn	0.000133153	-1.95151	1.2298	PBS
(Z)-7-[(1R,2R,3S,5S)-2-[(E,3R)-3-(2,3-dihydro-1H-inden-2-yl)-3-hydroxyprop-1-enyl]-3-fluoro-5-hydroxycyclopentyl]hept-5-enoic acid	0.00948584	-1.80282	1.23023	PBS
7-oxo-11-Dodecenoic acid	0.00188367	2.85161	1.23138	E.coil
2-Hydroxyhippuric acid	0.00225931	-3.70762	1.2325	PBS
Ala-Asp-Phe-Asp	0.00454398	-3.22884	1.23352	PBS
7alpha,26-Dihydroxy-4-cholesten-3-one	0.00150113	1.4322	1.23365	E.coil
Sapanisertib	0.00440805	1.31031	1.23415	E.coil
Val-Pro-Gln	0.00239819	1.28482	1.23461	E.coil
1,2-epoxy-3-(p-nitrophenoxy) propane	0.00293502	-4.1905	1.23564	PBS
Leu-Val-Val-Val-Gly	0.00188653	1.49266	1.23781	E.coil
Arg-Ser-Val-Glu	6.7492e-05	-1.93598	1.23782	PBS
Thr-His-Gln	0.00470217	1.38814	1.2379	E.coil
Pro-Ile	0.04742	0.977022	1.23941	E.coil
n-(alpha-Linolenoyl) tyrosine	0.00113867	-4.17779	1.23985	PBS
Nap-Thr-OH	0.0014391	2.74862	1.2401	E.coil
N-Acetyl-L-methionine	0.00783667	-0.888093	1.24172	PBS
Halofenozide	0.0163647	-0.953488	1.24247	PBS
5-(1,3-Benzodioxol-5-ylmethylene)-1,3-thiazolidine-2,4-dione	0.00827365	-3.12628	1.24279	PBS
L-a-Lysophosphatidylserine	0.00203765	1.59398	1.24343	E.coil
5-(Diphenylphosphinyl)pentanoic acid	0.00935994	1.74375	1.24346	E.coil
4-Hydroxyquinoline	0.000272725	-1.23701	1.24465	PBS
15-Acetyl-4-deoxynivalenol	0.000134077	1.22738	1.2461	E.coil
Melatonin	0.0138022	0.984908	1.24958	E.coil
Trp-Leu-Met	0.000404983	-3.02219	1.25031	PBS
Latanoprost(free acid)-d4	0.00178433	1.07622	1.25156	E.coil
Chymostatin	0.00617325	1.40236	1.25388	E.coil
Aminopterin	0.000302573	2.33395	1.25468	E.coil
1-beta-D-Galactosylsphingosine	2.28415e-08	1.92379	1.25503	E.coil
7-Methylguanine	0.00441777	-1.09094	1.25598	PBS
6-O-methylguanine	0.00441777	-1.09094	1.25598	PBS
1-Methylguanine	0.00441777	-1.09094	1.25598	PBS
Tyr-Pro-Ser	0.000577076	0.77578	1.25646	E.coil
Pro-Pro-Asp	0.00358122	1.66476	1.25699	E.coil
Sulfathiazole	0.000992511	1.93686	1.25726	E.coil
Deoxynivalenol	0.00201227	3.62045	1.25736	E.coil
Arg-Tyr-Phe	0.000348721	1.27787	1.25874	E.coil
N-Acetyl-L-aspartic acid	0.00210512	-1.67348	1.25936	PBS
Danofloxacin	0.000206212	1.23612	1.26069	E.coil
Propafenone	0.0134893	1.8424	1.26088	E.coil
N-Acetyl-S-farnesyl-L-cysteine	0.00040779	2.33891	1.26134	E.coil
Asn-Ile-Lys-Asp	3.58342e-05	-1.86927	1.26145	PBS
Mifepristone	0.00164522	1.84187	1.26335	E.coil
His-Pro-Leu	5.14444e-05	1.53496	1.26346	E.coil
Physalin K	0.00259278	2.16712	1.26422	E.coil
Asn-Lys-Phe-Asp	0.000787673	1.77045	1.26441	E.coil
Phe-Pro-Glu	0.000468724	1.32209	1.26725	E.coil
28-Hydroxy-14-taraxeren-3-one	1.37845e-05	0.583188	1.2682	E.coil
Lisinopril	0.00102153	1.1806	1.26843	E.coil
Gln-Gly-Tyr	0.000600709	1.30223	1.26884	E.coil
6alpha,9-Difluoro-11beta-hydroxy progesterone	0.000670679	2.39203	1.27012	E.coil
Val-Glu-Val-Ala-Glu	0.000254668	1.32372	1.27258	E.coil
Dihydrocaffeic acid	0.000890992	-1.43088	1.27335	PBS
Ginkgolide B	0.000996586	2.76465	1.2738	E.coil
Ozagrel	0.0108345	2.34438	1.27395	E.coil
Sulfoglycolithocholic acid	0.0250206	2.75815	1.27486	E.coil
Triazolidinonethione	0.00347139	-4.95515	1.27513	PBS
Hydrocinnamic Acid	0.00356554	-1.1301	1.27563	PBS
(R)-(-)-2-Phenylpropionic Acid	0.00356554	-1.1301	1.27563	PBS
M-toluene acetic acid	0.00356554	-1.1301	1.27563	PBS
3-Indoleacrylic acid	0.0032548	-1.50171	1.27593	PBS
9,10-EpOME	0.00389702	-1.21576	1.27632	PBS
Gln-Tyr	0.00405829	-2.93942	1.27778	PBS
Phe-Abu-OH	9.73379e-05	1.76825	1.27813	E.coil
2,3-dinor Thromboxane B1	0.000339801	1.53136	1.2783	E.coil
Creatine	0.0012305	-1.68279	1.27882	PBS
Aspartyl-L-proline	0.0175961	2.66174	1.27917	E.coil
Cyclo(Pro-Val)	0.0333599	0.505004	1.28277	E.coil
Dinoseb	0.00232906	1.72271	1.28277	E.coil
5'-Carboxy-alpha-chromanol	0.000753652	2.85692	1.28374	E.coil
Urolithin C	0.0299299	-1.3284	1.28752	PBS
Propofol Glucuronide	0.00653157	0.791629	1.2886	E.coil
17-keto-7(Z),10(Z),13(Z),15(E),19(Z)-Docosapentaenoic Acid	0.000348894	1.74317	1.28916	E.coil
10-Formyl-Thf	0.0106322	-2.23586	1.28952	PBS
Folinic acid	0.0106322	-2.23586	1.28952	PBS
Sildenafil	0.00143945	1.70262	1.29022	E.coil
Formoterol	0.000613054	1.38778	1.29068	E.coil
2,3,4'-Trihydroxy-4-methoxybenzophenone	0.00190241	-3.65898	1.29093	PBS
Testosterone sulfate	0.000449022	1.90816	1.29194	E.coil
N-3-Pyridinyl-4-[[3-[[5-(trifluoromethyl)-2-pyridinyl]oxy]phenyl]methyl]-1-piperidinecarboxamide	0.00283559	-4.03463	1.293	PBS
5-Hydroxytryptophol	0.000110351	-2.51377	1.29301	PBS
3-(6,7-dimethoxy-2H-1,3-benzodioxol-5-yl)-2-hydroxypropanal	0.00931582	2.19872	1.29731	E.coil
Trp-Arg-Met	0.00443963	1.66686	1.29742	E.coil
diethyl 2,6-dimethyl-4-oxo-4h-pyran-3,5-dicarboxylate	0.00758784	1.65168	1.29988	E.coil
(+)-Gallocatechin	1.9646e-05	-1.17663	1.30071	PBS
Phe-Pro-Asp	0.00458056	0.636866	1.30326	E.coil
3-Hydroxy-9,10-secoandrosta-1,3,5(10)-triene-9,17-dione	0.00305792	1.03851	1.30411	E.coil
Pregnenolone monosulfate	3.63715e-05	3.29644	1.3042	E.coil
Trinexapac-ethyl	0.0165451	1.28291	1.30427	E.coil
Lys-Glu-Gly	0.000232965	1.30724	1.30542	E.coil
Dehydrolithocholic acid	0.000367237	1.80445	1.3089	E.coil
trichostatin A	0.00786842	1.40541	1.30976	E.coil
His-Gly-Tyr-Val-Glu	0.000826614	-6.22058	1.3102	PBS
3alpha-Hydroxy-17-acetoxy-6alpha-methyl-5beta-pregnan-20-one	0.0219902	-0.884448	1.31455	PBS
Monobutyl phthalate	0.0150433	1.51227	1.31888	E.coil
Glutathione amide	0.0043699	1.1881	1.31944	E.coil
L-Urobilin	0.01551	1.79681	1.31959	E.coil
2,8-Quinolinediol	0.000984438	-1.63286	1.32149	PBS
Pro-Ile-Glu	0.000121245	2.02081	1.32213	E.coil
Bis-ferulamidobutane	0.00181421	4.15916	1.3232	E.coil
Cucurbitacin P	0.000335035	2.50218	1.32529	E.coil
Melphalan	0.00183446	1.75045	1.32631	E.coil
Protocatechuic Aldehyde	0.00220635	-2.47427	1.32814	PBS
His-Met-Leu	0.000137768	1.39198	1.32918	E.coil
Caffeyl alcohol	0.0283172	0.542978	1.33189	E.coil
Isohumulinone A	0.00451934	2.48763	1.33193	E.coil
Glu-Asp-Gln-Asp	0.00287942	1.44166	1.33255	E.coil
N-(2-Phenylethyl)indomethacin Amide	0.0170441	3.86107	1.33352	E.coil
Morphine-3-glucuronide	0.017051	3.47728	1.3353	E.coil
Gly-Pro-Leu	0.000594091	1.42261	1.33586	E.coil
Val-Pro-Ala	0.000594091	1.42261	1.33586	E.coil
Ferulic acid	0.00270552	-2.81924	1.33702	PBS
Isoferulic acid	0.00270552	-2.81924	1.33702	PBS
Gly-Asn-Val-Thr-Ala	0.0045429	1.01103	1.3405	E.coil
2,6-Dimethylpyridine	0.00113558	-3.89171	1.34071	PBS
17-O-Acetylnorajmaline	3.19993e-05	1.79257	1.34306	E.coil
Corynantheine	0.00905058	7.28401	1.34462	E.coil
Ala-Asp-Leu-Glu-Lys	0.00336451	-4.244	1.34474	PBS
7,8-Dimethyl-10-(2'-acetoxyethyl)isoalloxazine	0.00131474	2.204	1.34686	E.coil
Ciglitazone	0.0349033	-3.35354	1.34689	PBS
Austrobailignan 1	0.00883798	2.44474	1.34713	E.coil
Tiliroside	0.0487524	-0.808206	1.34752	PBS
Robinetin	0.00137924	2.22128	1.34785	E.coil
Pteroside Z	0.00836865	2.77009	1.35106	E.coil
Theobromine	0.00561814	0.864496	1.35138	E.coil
Asn-Ile-Phe-Lys	0.00128228	-6.96175	1.35226	PBS
Arachidonic-p-nitroaniline	0.000826751	0.530224	1.35243	E.coil
Salicylic acid -D-O-glucuronic acid	0.00153641	-4.09137	1.35501	PBS
[4-(5,7-dihydroxy-4-oxo-3,4-dihydro-2H-1-benzopyran-2-yl)-2-hydroxy-6-methoxyphenyl]oxidanesulfonic acid	0.021147	2.3696	1.35846	E.coil
Bovinic acid	0.0025382	-4.57807	1.35956	PBS
Abu-Tyr-OH	0.000991693	1.36286	1.36012	E.coil
Tetradecanal	0.000486363	-0.892705	1.36083	PBS
S-hexyl-L-glutathione	0.0098466	-3.50435	1.36205	PBS
Hesperetin	0.0484669	-1.60789	1.36438	PBS
4-Methylsalicylic acid	0.0139675	-0.833224	1.36474	PBS
Brevianamide F	4.76611e-05	-2.63853	1.36618	PBS
15(S)-15-methyl PGF2 ethyl amide	0.00109806	-1.93487	1.37033	PBS
6,6'-Dihydroxy-5,5'-dimethoxybiphenyl-3,3'-dicarboxylic acid	1.44954e-06	4.08753	1.37122	E.coil
4-{[(4S,5R,6E,8E,10Z,13Z)-1-carboxy-4-hydroxynonadeca-6,8,10,13-tetraen-5-yl]sulfanyl}benzoic acid	0.000141695	1.69458	1.3715	E.coil
Tetrahydrofolyl-[Glu](2)	6.64854e-05	-3.64142	1.37171	PBS
3-Hydroxyestra-1,3,5(10)-trien-17-one O-(carboxymethyl)oxime	0.000520434	0.563507	1.3721	E.coil
20-COOH-AA	0.0471375	-2.44317	1.37327	PBS
Enalapril	0.0423755	-1.46413	1.37342	PBS
spiperone	0.000321475	2.74682	1.37491	E.coil
Glu-Ile-Asp-Thr-Lys	0.0125457	-4.09644	1.37597	PBS
4-(2-Amino-3-hydroxyphenyl)-2,4-dioxobutanoic acid	1.01343e-05	1.88324	1.37614	E.coil
His-Glu-Glu-Arg-Gln	0.00606865	6.12178	1.37731	E.coil
2-Hydroxymuconic semialdehyde	0.000458362	-1.90226	1.37763	PBS
Cryptodorine	0.00941104	-4.27932	1.37812	PBS
N-acetyl-5-aminosalicylic acid	0.00798285	-1.04079	1.37849	PBS
Cinegalline	0.000450507	1.44277	1.37955	E.coil
Cyclo(his-pro)	0.00466446	-1.84979	1.38312	PBS
7,12-Dihydroxycholest-4-en-3-one	0.00252884	4.01444	1.38535	E.coil
Tutin	0.000626191	1.50485	1.38536	E.coil
Ala-Ile-Leu-Asp	0.000299638	-4.75882	1.38923	PBS
[2-hydroxy-6-methoxy-4-(3-oxobutyl)phenyl]oxidanesulfonic acid	0.00380384	-2.61812	1.3931	PBS
Lys-Asn-Gln-Glu	0.0267703	-4.66383	1.39323	PBS
N-(4-Bromophenyl)-3,4,5,6-tetrahydrophthalimide	0.00338065	-4.75137	1.3937	PBS
Ile-Gly-Lys-Glu-Leu	0.000100301	-3.63965	1.39542	PBS
LPE(0:0/22:5)	0.000694363	5.68357	1.39625	E.coil
LPE(22:5/0:0)	0.000694363	5.68357	1.39625	E.coil
Ile-Phe-Thr-Asp-Gln	0.00606064	-4.55528	1.39631	PBS
Shogaol	0.037126	-3.50387	1.39694	PBS
N-Phenylacetylphenylalanine	0.000326864	3.20972	1.39702	E.coil
Anabasine	0.0264735	-3.50938	1.39872	PBS
Phthalic Acid	0.000183933	-1.81685	1.40442	PBS
4-hydroxyphenylglyoxylate	0.000183933	-1.81685	1.40442	PBS
Epiandrosterone sulfate	0.000622206	5.29756	1.40642	E.coil
Oleyloxyethyl Phosphorylcholine	0.00302115	3.27823	1.40976	E.coil
5-Methoxyindoleacetate	0.000806423	1.70059	1.41003	E.coil
Tyr-Gln-Asn-Glu	1.84778e-05	-4.76551	1.41034	PBS
Sakuranetin	0.00390974	1.77306	1.41035	E.coil
5-Methoxy-L-Tryptophan	0.00765121	-2.39476	1.41161	PBS
Leu-Ile-Ser-Glu	0.0148847	3.85348	1.41391	E.coil
Ser-Gln-Val-Lys	0.000109849	-6.84288	1.41498	PBS
Picrotin	0.00323183	2.21446	1.41749	E.coil
Tyr-Arg-Ile-Glu	4.54142e-05	-3.05309	1.42013	PBS
(4-((5,6-Diphenylpyrazin-2-yl)(isopropyl)amino)butoxy)acetic acid	0.00571489	1.73702	1.42237	E.coil
2-Hydroxyadipic acid	0.00491338	-4.42537	1.42328	PBS
5-Hydroxy-8-(2-hydroxypropan-2-yl)-4-propyl-8,9-dihydrouro[2,3-h]chromen-2-one	0.00184836	5.84908	1.42379	E.coil
Salicylic acid	0.000177514	-2.03842	1.42521	PBS
Cinerin II	0.013195	2.40733	1.42695	E.coil
Quercetin 3-O-(6''-acetyl-glucoside)	0.001529	-2.98857	1.42763	PBS
8-Epidermal glycoside	0.000281164	3.58092	1.42783	E.coil
Chaps	0.00458867	-4.95627	1.42833	PBS
Ile-Ser-Asp-Arg-Ile	0.00682664	-4.93526	1.42875	PBS
Phe4Cl-His-OH	0.0407235	-3.2677	1.42994	PBS
4-Hydroxy-3-methoxybenzaldehyde	0.00310067	-1.20172	1.43109	PBS
Trp-Nap-OH	0.000598272	3.22357	1.43219	E.coil
4-Pyridoxic Acid	7.46465e-05	-1.67102	1.43267	PBS
Leu-Val-Val-Val-Asp	0.000130105	-5.32946	1.4329	PBS
Phe-Leu-Leu-Val-Phe	0.0140851	1.1077	1.43335	E.coil
Ser-Gln-Leu-Lys	0.00230667	7.00437	1.43509	E.coil
Adouetine X	0.00331694	7.57411	1.43522	E.coil
Palmitoylethanolamide	0.00114226	-3.63404	1.43661	PBS
Cysteinyl-Methionine	0.0264841	4.78276	1.43678	E.coil
9H-Pyrrolo[1',2':2,3]isoindolo[4,5,6-cd]indol-9-one, 10-acetyl-2,6,6a,7,11a,11b-hexahydro-11-hydroxy-7,7-dimethyl-, (6aR,11aS,11bR)-	0.00513997	-5.38296	1.43889	PBS
Leu-Tyr-Arg-Ile-Thr	0.00186476	0.865043	1.43991	E.coil
Ursinoic acid	7.64421e-05	2.32202	1.44151	E.coil
Ajmalicine	0.040922	-3.32244	1.44224	PBS
Methyl nicotinate	0.00358183	-3.99073	1.44282	PBS
Letrozole	0.000135058	3.41469	1.44292	E.coil
Methyl caffeate	0.00684665	-4.07429	1.44303	PBS
Camptothecin	0.0479284	-4.02821	1.44327	PBS
Malyngamide I	0.00411267	-2.54589	1.44421	PBS
Simplexin, 22,23,24,25-tetradehydro-	0.000787508	4.45395	1.44444	E.coil
tert-Butyl (4-(3-((7-(hydroxyamino)-7-oxoheptyl)carbamoyl)isoxazol-5-yl)phenyl)carbamate	9.67705e-06	7.30858	1.44663	E.coil
6-Amino-N-[3-[4-(4-morpholinyl)pyrido[3',2':4,5]furo[3,2-d]pyrimidin-2-yl]phenyl]-3-pyridinecarboxamide	0.00182876	3.20326	1.44778	E.coil
16,16-Dimethyl-pgd2	0.00754282	4.69116	1.44788	E.coil
Dehydroepiandrosterone	0.00500259	-4.09926	1.44907	PBS
Phe-Pro-Ile	0.000533311	2.10505	1.45005	E.coil
3-(3-Hydroxyphenyl)-3-hydroxypropanoic acid	0.0267687	-3.87771	1.45068	PBS
Xanthosine	0.00244219	-3.69088	1.45109	PBS
Fumagillol	0.000204193	3.52594	1.45111	E.coil
Malachite green	0.00675321	-1.8645	1.45138	PBS
Isosteviol	0.00147219	-3.69247	1.45155	PBS
Catharanthine	0.0377679	-3.30902	1.45253	PBS
Ciprofibrate	0.00285579	4.67829	1.45338	E.coil
Cimetidine	0.00258913	-1.97652	1.45351	PBS
8-Chlorotheophylline	0.000280888	-2.91162	1.45358	PBS
3,5-Dihydroxy-4-methoxybenzoic acid	0.00419798	3.90889	1.45359	E.coil
Vanillic Acid	0.00283665	-0.864316	1.45394	PBS
(R-(R*,R*))-3-(3-Cyclohexyl-3-hydroxypropyl)-2,5-dioxo-imidazolidine-4-heptanoic acid	0.00418442	6.11772	1.45447	E.coil
Hydroferulic acid	4.17267e-06	-2.57223	1.45897	PBS
7(1)-Hydroxychlorophyllide a	0.000421871	5.25541	1.4601	E.coil
Polydatin	0.00685902	-4.26525	1.46086	PBS
L-Alanyl-L-tryptophan	0.0190835	-3.41195	1.46143	PBS
Derrubone	0.000143555	2.22419	1.46153	E.coil
2,5-Dihydroxybenzoic acid	0.00185044	-1.39131	1.46286	PBS
Gallicacid	9.88233e-05	-3.21024	1.46287	PBS
[4,5-dihydroxy-2-(5-hydroxy-7-methoxy-4-oxo-2-phenyl-4H-chromen-8-yl)oxan-3-yl]oxidanesulfonic acid	0.00159943	-3.57881	1.46298	PBS
DL-threo-3-isopropylmalic acid	0.00568892	-3.49375	1.46368	PBS
2',4',6'-Trihydroxyacetophenone	0.000909239	-1.86954	1.46388	PBS
Orsellinate	0.000909239	-1.86954	1.46388	PBS
5-cis-15(R)-Iloprost	6.19003e-05	5.41748	1.46629	E.coil
2-Hydroxyisophthalic acid	0.00086248	-4.10253	1.46928	PBS
Phe-Leu-Tyr-Asp	0.000584439	4.63262	1.47	E.coil
2,5-Dihydroxybenzaldehyde	0.000258058	-1.41945	1.47173	PBS
3-[[6-(3-Aminophenyl)-7H-pyrrolo[2,3-d]pyrimidin-4-yl]oxy]phenol	7.30505e-06	-2.85709	1.47351	PBS
Flibanserin	3.28173e-05	-1.4666	1.47375	PBS
Leu-Glu-Phe	1.69448e-06	-5.07228	1.47379	PBS
4-Oxo-2-nonenal	0.0161679	-3.06184	1.47541	PBS
Unii-4S7U3Q8S6W	0.00870983	-8.72493	1.47572	PBS
Ingenol	0.0293657	-3.1277	1.47797	PBS
Perindopril	0.0035431	5.23491	1.47976	E.coil
PtdIns-(4)-P1(1,2-dihexanoyl)	0.0124996	-5.68302	1.48142	PBS
Sulfaphenazole	0.000104746	-3.41174	1.48375	PBS
2-[4-Hydroxy-3-(sulfooxy)phenyl]acetic acid	0.0120074	8.25367	1.48456	E.coil
cis-EODA	0.000452956	3.16309	1.48596	E.coil
Pentamycin	0.0019119	-2.49593	1.48685	PBS
N-Acetylcysteine	0.0489348	-6.65577	1.49147	PBS
Gibberellin A125	0.0321377	-4.61008	1.49263	PBS
Thyrotropin alfa	0.000428563	-2.94192	1.49348	PBS
Chaparrinone	0.00913848	-3.67006	1.4936	PBS
Zaprinast	0.00433216	-3.48857	1.49504	PBS
7-Hydroxyamoxapine	0.000127782	-7.52422	1.49691	PBS
Imiquimod	0.00417676	-3.75223	1.49796	PBS
Isoamericanol A	0.00101318	-4.01411	1.49851	PBS
1,5-Diphenylcarbazide	3.51624e-06	-1.43513	1.4987	PBS
5,6-Dimethylbenzimidazole	0.00262081	-3.15966	1.50027	PBS
(1-Hydroxy-3,7,11-trimethyldodeca-2,6,10-trienyl)phosphonic acid	7.72908e-05	-4.3635	1.50418	PBS
Pencycuron	0.00211415	-3.88849	1.50423	PBS
Ala-Thr-Val-Glu	0.0153312	-3.20449	1.50563	PBS
Ciprofloxacin	0.00220585	-3.07356	1.50565	PBS
Osumudalactome	0.000487067	-2.82669	1.50668	PBS
Buprenorphine	8.09392e-05	-3.70821	1.50901	PBS
Dihydroroseoside	0.00189631	-2.81689	1.51289	PBS
19-hydroxy-17-oxoandrost-5-en-3-yl sulfate	0.00165692	7.82483	1.51291	E.coil
DL-2-Methylglutamic acid	4.33552e-05	3.16678	1.51414	E.coil
4-(2-Aminophenyl)-2,4-dioxobutanoic acid	0.0411611	-6.34141	1.51582	PBS
3-Amino-2,3-dihydrobenzoic acid	0.0404547	-7.43241	1.51955	PBS
Phyllanthin	8.45091e-05	-3.96861	1.52143	PBS
Heroin	1.24749e-05	-2.92663	1.52346	PBS
20-Carboxy-leukotriene B4	0.01297	-3.64789	1.52553	PBS
4-Tert-butylphenoxyacetic acid	0.00533591	-3.58481	1.52821	PBS
Sucrose	1.18763e-06	2.68547	1.53013	E.coil
Alvocidib	0.00243808	-5.57826	1.53182	PBS
cyclo(gly-pro)	0.00183303	-7.15264	1.53389	PBS
Tyr-Gln-Leu-Lys	1.65798e-05	-3.6535	1.5357	PBS
Quinapril	0.00030578	-4.64564	1.53613	PBS
Lys-Val-Asn	0.0426455	-10.4697	1.5367	PBS
Acetoxy-6-gingerol	0.0291474	-8.25089	1.54064	PBS
Chlorthal	0.000415774	3.00882	1.55048	E.coil
Proansamitocin	0.000977602	-5.20248	1.55152	PBS
2-Aminoethylphosphonate	0.00807087	-4.22843	1.55363	PBS
Syringaresinol	0.00379028	-4.22269	1.56534	PBS
O-Anisidine	0.00542079	-3.98959	1.57057	PBS
Met-Val-Trp	0.0129885	9.02663	1.58006	E.coil
LPG(20:4)	0.00324262	4.89087	1.58233	E.coil
Pyridoxamine	0.000327875	-3.04621	1.5905	PBS
Tyr-Leu-Ala-Lys	6.43953e-08	-3.6336	1.59672	PBS
Phe4Cl-Nap-OH	0.000280117	-8.53236	1.60122	PBS
5'-Deoxyadenosine	0.000113604	-3.70096	1.60703	PBS
Asn-Lys-Arg-Asp	2.46926e-06	-4.50314	1.61009	PBS
Glycyrrhizin	0.00601724	5.48824	1.62072	E.coil
Fluconazole	0.00654552	6.79124	1.62091	E.coil
(1S,2R,3R,4S,5R,6S,8R,9S,13S,16S,17R,18S)-11-ethyl-13-(hydroxymethyl)-4,6,16,18-tetramethoxy-11-azahexacyclo[7.7.2.12,5.01,10.03,8.013,17]nonadecane-8,9-diol	2.60286e-08	-5.8078	1.62936	PBS
Robustic acid	0.000123463	-10.2745	1.63179	PBS
HC-Toxin	0.00353687	5.03159	1.63607	E.coil
Tectoridin	7.5012e-05	-10.3974	1.6422	PBS
Cabergoline	2.13723e-06	-4.88367	1.64445	PBS
Camphoric acid	0.00284762	4.33908	1.66272	E.coil
Met-Trp-Val	0.00249229	-8.96065	1.69754	PBS
(2E)-2-[(2S,3R,4S,6R)-2-hydroxy-3,4-dimethoxy-6-[(2R,3R,4S,5S,6R)-3,4,5-trihydroxy-6-(hydroxymethyl)oxan-2-yl]oxycyclohexylidene]acetonitrile	0.000246911	-8.07722	1.70861	PBS

## Sheet: S5
Table5: Candidate Vanillin Dehydrogenase (VDH) Homologs Identified in Lactobacillus johnsonii Genomes
Strain	Protein ID	Identity (%)	e-value	Pfam Domain
Lactobacillus johnsonii 3DG	WP_180873150.1	27.7	5.88e-49	PF00171
				(ADLH Domain)
Lactobacillus johnsonii 7409N31	WP_094497134.1	27.9	2.25e-50	PF00171
				(ADLH Domain)
Lactobacillus johnsonii L16	WP_407325314.1	27.7	5.88e-49	PF00171
				(ADLH Domain)
Lactobacillus johnsonii NCK2677	WP_182094530.1	27.7	5.99e-50	PF00171
				(ADLH Domain)
Lactobacillus johnsonii UMNLJ22	WP_087712677.1	28.1	1.17e-50	PF00171
				(ADLH Domain)
Lactobacillus johnsonii ZLJ010	WP_127836001.1	28.1	1.62e-50	PF00171
				(ADLH Domain)
